# Supplementary material for: Induced sensitivity of Bacillus subtilis colony morphology to mechanical media compression
Source: PeerJ. 2014 Sep 30;2:e597. doi: 10.7717/peerj.597 (PMC4183962; doi:10.7717/peerj.597)
Supplement: Data S1 — These measurements were made with FIJI (see “Materials and Methods”) from a dataset available at http://dx.doi.org/10.6084/m9.figshare.1133794. This is the source data for Figs. 2C–2D. [file peerj-02-597-s001.xlsx]

## Sheet: PY79 ttest
t-Test: Two-Sample Assuming Equal Variances
	Variable 1	Variable 2
Mean	1.09175	1.23156
Variance	0.00874601	0.0431307
Observations	18	16
Pooled Variance	0.0248638
Hypothesized Mean Difference	0
df	32
t Stat	-2.58052
P(T<=t) one-tail	0.00732874
t Critical one-tail	1.69389
P(T<=t) two-tail	0.0146575
t Critical two-tail	2.03693

## Sheet: sigmaD ttest
t-Test: Two-Sample Assuming Equal Variances
	Variable 1	Variable 2
Mean	1.22096	1.63191
Variance	0.0527138	0.0452753
Observations	18	17
Pooled Variance	0.0491073
Hypothesized Mean Difference	0
df	33
t Stat	-5.48334
P(T<=t) one-tail	2.21423e-06
t Critical one-tail	1.69236
P(T<=t) two-tail	4.42845e-06
t Critical two-tail	2.03452

## Sheet: Sheet1
sigmaD		σD::tet	Mean σD::tet				PY79		PY79	Mean PY79				Mean PY79	py79 95% confidence	EDTA	Mean σD::tet	σD::tet 95% confidence	EDTA		mycoides	conc	Mean mycoides
1.47861	31	1.47861					1.19399	31	1.19399					1.09175	0.041986	0	1.22096	0.103077	2		3.39286	0
1.0451	31	1.0451					1.13893	31	1.13893					1.06092	0.0298158	16	1.09067	0.0555033	18		3.55556	0
1.04328	31	1.04328					1.24979	31	1.24979					1.1207	0.0513192	31	1.15793	0.0825034	33		3.41667	0
1.19479	31	1.19479	31				1.29182	31	1.29182	31				1.20902	0.064567	62	1.27603	0.0839884	64		4.7	0
1.3081	31	1.3081	mean	n	stdev	95%conf	1.16255	31	1.16255	mean	n	stdev	95%conf	1.23156	0.0985296	125	1.63835	0.0981273	125		3.62963	0
1.34826	31	1.34826	1.15793	12	0.145819	0.0825034	1.05364	31	1.05364	1.1207	13	0.0944068	0.0513192								4.90476	0
1.25639	0	1.25639					1.20165	0	1.20165												3.48	0
1.1259	0	1.1259					0.999422	0	0.999422												3.51724	0
1	0	1					1.08161	0	1.08161												4.38462	0	3.88681
0.942969	0	0.942969	0				1.06331	0	1.06331	0											4.66667	16
0.946339	0	0.946339	mean	n	stdev	95%conf	1.05878	0	1.05878	mean	n	stdev	95%conf								4.52	16
1	0	1	1.22096	18	0.223126	0.103077	0.980634	0	0.980634	1.09175	18	0.0908852	0.041986								4.11111	16
1.06104	31	1.06104					1.07921	31	1.07921												5.2	16
1.1563	31	1.1563					0.963084	31	0.963084												4.07143	16
0.939484	31	0.939484					1.12062	31	1.12062												3.80769	16	4.39615
1.11798	31	1.11798					0.974105	31	0.974105												4.2381	31
1.07717	31	1.07717					1.19163	31	1.19163												3.80769	31
1.125	31	1.125					1.09328	31	1.09328												4.12	31
0.972948	16	0.972948					1.05645	16	1.05645												4.36364	31
0.875109	16	0.875109																			4.21739	31
1.06497	16	1.06497					1.13126	16	1.13126												5.16667	31
1.07327	16	1.07327	16				1.05855	16	1.05855	16											3.65217	31
1.10842	16	1.10842	mean	n	stdev	95%conf	1.0372	16	1.0372	mean	n	stdev	95%conf								3.65385	31
1.06259	16	1.06259	1.09067	13	0.102104	0.0555033	1.00134	16	1.00134	1.06092	11	0.0504539	0.0298158								4	31	4.1355
1.1698	0	1.1698					1.01374	0	1.01374												4	62
1.10647	0	1.10647					1.10252	0	1.10252												4.92593	62
1.12012	0	1.12012					1.11276	0	1.11276												5.45455	62
1.27052	0	1.27052					1.12661	0	1.12661												5.27273	62
1.05429	0	1.05429					0.975971	0	0.975971		T test: 0uM and 125uM EDTA										5.125	62
1.51324	0	1.51324					1.03913	0	1.03913												4.77419	62	4.9254
1.14544	0	1.14544					0.987199	0	0.987199												4.875	125
1.25601	0	1.25601					1.26988	0	1.26988												4.76	125
1.52798	0	1.52798					1.10521	0	1.10521												3.25	125	4.295
1.24418	0	1.24418					1.06603	0	1.06603		PY79 0	PY79 125	σD::tet 0	σD::tet 125
1.53452	0	1.53452					1.17893	0	1.17893		1.01374	0.95	1.1698	1.57166
1.76308	0	1.76308					1.28821	0	1.28821		1.10252	1.41417	1.10647	1.59559
1.13548	31	1.13548					1.08163	31	1.08163		1.11276	1.2584	1.12012	1.74216
1.08194	31	1.08194					1.06518	31	1.06518		1.12661	1.40815	1.27052	1.75523
1.12439	31	1.12439					1.16602	31	1.16602		0.975971	0.999075	1.05429	1.65232
1.04796	31	1.04796					1.10043	31	1.10043		1.03913	1.1241	1.51324	2.0768
1.14292	31	1.14292					1.20541	31	1.20541		0.987199	1.28633	1.14544	1.53844
1.25748	31	1.25748					1.12493	31	1.12493		1.26988	0.815123	1.25601	1.57139
1.10771	16	1.10771					1.02442	16	1.02442		1.10521	0.941536	1.52798	1.27269
1.26629	16	1.26629					1.05766	16	1.05766		1.06603	1.20901	1.24418	1.96997
1.17215	16	1.17215					1.15999	16	1.15999		1.17893	1.4857	1.53452	1.90438
1.18795	16	1.18795					0.978295	16	0.978295		1.28821	1.45948	1.76308	1.51059
1.10522	16	1.10522					1.08163	16	1.08163		1.20165	1.28935	1.25639	1.62187
1.09139	16	1.09139					1.08331	16	1.08331		0.999422	1.27209	1.1259	1.48807
1.61576	62	1.61576					1.36997	62	1.36997		1.08161	1.39215	1	1.6259
1.53829	62	1.53829					1.19399	62	1.19399		1.06331	1.40035	0.942969	1.56537
1.46807	62	1.46807					1.34641	62	1.34641		1.05878		0.946339	1.28004
1.35291	62	1.35291					1.34527	62	1.34527		0.980634		1
1.43826	62	1.43826					1.30423	62	1.30423
1.07717	62	1.07717					1.17246	62	1.17246
1.47811	62	1.47811					1.43425	62	1.43425
1.16113	62	1.16113
1.02732	62	1.02732					1.2566	62	1.2566
1.51876	62	1.51876					1.06946	62	1.06946
1.11694	62	1.11694					1.24132	62	1.24132
1.23686	62	1.23686					1.06069	62	1.06069
1.06259	62	1.06259					1.06714	62	1.06714
1.17688	62	1.17688					0.940776	62	0.940776
1.19457	62	1.19457					1.11879	62	1.11879
1.17648	62	1.17648	62				1.14781	62	1.14781	62
1.20616	62	1.20616	mean	n	stdev	95%conf				mean	n	stdev	95%conf
1.12226	62	1.12226	1.27603	18	0.181806	0.0839884	1.27508	62	1.27508	1.20902	16	0.131772	0.064567
1.57166	125	1.57166
1.59559	125	1.59559
1.74216	125	1.74216					0.95	125	0.95
1.75523	125	1.75523					1.41417	125	1.41417
1.65232	125	1.65232					1.2584	125	1.2584
2.0768	125	2.0768					1.40815	125	1.40815
1.53844	125	1.53844					0.999075	125	0.999075
1.57139	125	1.57139					1.1241	125	1.1241
1.27269	125	1.27269					1.28633	125	1.28633
1.96997	125	1.96997					0.815123	125	0.815123
1.90438	125	1.90438					0.941536	125	0.941536
1.51059	125	1.51059					1.20901	125	1.20901
1.62187	125	1.62187					1.4857	125	1.4857
							1.45948	125	1.45948
1.48807	125	1.48807					1.28935	125	1.28935
1.6259	125	1.6259	125				1.27209	125	1.27209	125
1.56537	125	1.56537	mean	n	stdev	95%conf	1.39215	125	1.39215	mean	n	stdev	95%conf
1.28004	125	1.28004	1.63835	17	0.206427	0.0981273	1.40035	125	1.40035	1.23156	16	0.201085	0.0985296

## Sheet: myc
											length	aspect	conc		aspect	conc
1	1.30752e+08	4315.69	3393	5569	67056	436880	0	96520	90	1	96520	3.39286	0		3.39286	0
2	3.85376e+07	4663.02	3627	5649	54864	486664	28448	0	0	1	28448				3.55556	0
3	132128768	4604.97	3425	5713	172720	433832	0	97536	-90	1	97536	3.55556	0		3.41667	0
4	37161216	4992.04	3745	5606	159512	488696	27432	0	0	1	27432				4.7	0
5	1.1286e+08	4506.99	3486	5473	271272	448056	0	83312	-90	1	83312	3.41667	0		3.62963	0
6	33032192	4732.43	3313	5323	261112	491744	24384	0	0	1	24384				4.90476	0
7	1.29376e+08	4599.34	3387	5601	412496	432816	0	95504	-90	1	95504	4.7	0		3.48	0
8	2.75268e+07	4868.78	3393	5713	403352	483616	20320	0	180	1	20320				3.51724	0
9	1.34881e+08	5015.76	3729	6417	524256	428752	0	99568	-90	1	99568	3.62963	0		4.38462	0
10	37161216	4883.66	3665	5873	509016	472440	27432	0	0	1	27432				4.66667	16
11	1.41763e+08	5211.27	3609	6369	618744	424688	0	104648	-90	1	104648	4.90476	0		4.52	16
12	28903168	5312.44	3841	6321	604520	488696	21336	0	0	1	21336				4.11111	16
1	1.5415e+08	5721.26	4433	7474	406400	452120	0	113792	-90	1	113792	4.66667	16		5.2	16
2	33032192	6578.01	4481	7506	398272	516128	24384	0	0	1	24384				4.07143	16
3	1.55527e+08	6596.04	4929	8546	508000	453136	0	114808	-90	1	114808	4.52	16		3.80769	16
4	3.44085e+07	7439.11	5419	8786	501904	514096	25400	0	180	1	25400				4.2381	32
5	152773888	7334.18	5073	8914	610616	454152	0	112776	-90	1	112776	4.11111	16		3.80769	32
6	37161216	7392.03	5614	8383	596392	511048	27432	0	180	1	27432				4.12	32
1	1.22494e+08	5756.76	4481	6722	75184	467360	0	90424	90	1	90424	4.2381	32		4.36364	32
2	28903168	5877.76	4454	6610	59944	511048	21336	0	0	1	21336				4.21739	32
3	136257792	6316.45	4657	7938	174752	457200	0	100584	-90	1	100584	3.80769	32		5.16667	32
4	3.57849e+07	6413.01	4705	7138	158496	509016	26416	0	0	1	26416				3.65217	32
5	1.41763e+08	5793.93	4321	7343	274320	462280	0	104648	-90	1	104648	4.12	32		3.65385	32
6	3.44085e+07	6039.78	4315	7402	263144	510032	25400	0	0	1	25400				4	32
1	132128768	5117.51	4033	6129	72136	492760	0	97536	-90	1	97536	4.36364	32		4	62
2	3.02795e+07	5287.76	3803	6177	61976	539496	22352	0	0	1	22352				4.92593	62
3	1.33505e+08	5793.41	4305	7682	183896	489712	0	98552	-90	1	98552	4.21739	32		5.45455	62
4	3.16559e+07	5919.61	4230	7300	171704	542544	23368	0	0	1	23368				5.27273	62
5	127999744	5337.21	3985	6898	279400	490728	0	94488	-90	1	94488	5.16667	32		5.125	62
6	24774144	5590.41	3889	6193	268224	539496	18288	0	0	1	18288				4.77419	62
7	119741696	5003.76	3841	6137	404368	482600	0	88392	-90	1	88392	3.48	0		4.875	125
8	3.44085e+07	5676.34	4377	6433	395224	535432	25400	0	0	1	25400				4.76	125
9	140386816	6110.56	4785	7506	499872	476504	0	103632	-90	1	103632	3.51724	0		3.25	125
10	3.99139e+07	6329.23	4417	7458	487680	536448	29464	0	0	1	29464
11	156902912	6852.37	4513	8546	606552	469392	0	115824	-90	1	115824	4.38462	0
12	3.57849e+07	7171.33	5633	8434	590296	530352	26416	0	0	1	26416
1	1.43139e+08	5258.32	4257	6321	56896	468376	0	105664	-90	1	105664	5.2	16
2	2.75268e+07	5978.36	4550	6706	49784	527304	20320	0	180	1	20320
3	156902912	6240.95	4689	7618	170688	460248	0	115824	-90	1	115824	4.07143	16
4	3.85376e+07	6605.75	4729	7762	155448	525272	28448	0	180	1	28448
5	136257792	6239.43	4561	7810	264160	475488	0	100584	-90	1	100584	3.80769	16
6	3.57849e+07	6542.23	4689	7330	250952	529336	26416	0	180	1	26416
132	115612672	6134.64	4510	7826	415544	484632	0	85344	-90	1	85344	3.65217	32
2	3.16559e+07	6603.81	5201	7420	405384	524256	23368	0	0	1	23368
3	1.30752e+08	6812.52	5073	8626	514096	478536	0	96520	-90	1	96520	3.65385	32
4	3.57849e+07	7358.78	5070	8684	495808	527304	26416	0	0	1	26416
5	132128768	7099.4	5089	9058	611632	472440	0	97536	-90	1	97536	4	32
6	33032192	7479.1	6014	9106	596392	520192	24384	0	0	1	24384
1	99096576	6153.43	4609	7410	64008	480568	0	73152	-90	1	73152	4	62
2	24774144	6661.83	4753	7426	58928	516128	18288	0	180	1	18288
3	1.83053e+08	6951.49	4993	10802	171704	450088	0	135128	-90	1	135128	4.92593	62
4	37161216	7064.94	4897	8114	158496	520192	27432	0	180	1	27432
5	165160960	6562.2	4529	7762	273304	456184	0	121920	-90	1	121920	5.45455	62
6	3.02795e+07	6872.65	6049	7698	263144	517144	22352	0	180	1	22352
7	1.59656e+08	5969.59	4673	7058	403352	462280	0	117856	-90	1	117856	5.27273	62
8	3.02795e+07	7400.12	5281	8418	399288	525272	22352	0	180	1	22352
9	169289984	7867.21	4785	9106	513080	455168	0	124968	-90	1	124968	5.125	62
10	33032192	7843.64	6257	8751	500888	517144	24384	0	180	1	24384
11	2.03699e+08	7636.08	5313	10162	597408	429768	0	150368	-90	1	150368	4.77419	62
12	4.26666e+07	8315.65	6433	9682	588264	519176	31496	0	180	1	31496
1	161031936	6164.34	4401	7378	86360	429768	0	118872	-90	1	118872	4.875	125
2	33032192	6397.15	4657	7186	78232	489712	24384	0	0	1	24384
3	1.63785e+08	6499.46	4817	8210	191008	430784	0	120904	-90	1	120904	4.76	125
4	3.44085e+07	6690.44	4977	7474	173736	490728	25400	0	0	1	25400
5	107354624	6339.59	4577	7938	282448	462280	0	79248	-90	1	79248	3.25	125
6	33032192	6465.54	4081	7634	273304	500888	24384	0	0	1	24384
