# Supplementary material for: Induced sensitivity of Bacillus subtilis colony morphology to mechanical media compression
Source: PeerJ. 2014 Sep 30;2:e597. doi: 10.7717/peerj.597 (PMC4183962; doi:10.7717/peerj.597)
Supplement: Data S2 — These measurements were made with FIJI (see “Materials and Methods”) from a dataset available at http://dx.doi.org/10.6084/m9.figshare.1133867. This is the source data for Fig. 4. [file peerj-02-597-s002.xlsx]

## Sheet: 0uM Myc Chain
Bin	Frequency	N	0µM mycoides chain, n=275	0µM mycoides cell, n=328	125µM mycoides cell, n=332	125µM mycoides chain, n=301
1	0	275	0	0	0	0
2	0		0	0.0182927	0.0331325	0.00664452
3	4		0.0145455	0.262195	0.259036	0.0830565
4	8		0.0290909	0.256098	0.222892	0.0863787
5	26		0.0945455	0.265244	0.23494	0.13289
6	31		0.112727	0.134146	0.0993976	0.186047
7	27		0.0981818	0.027439	0.0512048	0.116279
8	35		0.127273	0.027439	0.0361446	0.129568
9	22		0.08	0	0.00903614	0.10299
10	25		0.0909091	0.00304878	0.0240964	0.0531561
11	31		0.112727	0	0.0180723	0.0265781
12	19		0.0690909	0.00304878	0.0060241	0.0398671
13	12		0.0436364	0	0.00301205	0.00664452
14	8		0.0290909	0	0.00301205	0.00664452
15	5		0.0181818	0	0	0.00332226
16	4		0.0145455	0	0	0
17	3		0.0109091	0	0	0.00664452
18	2		0.00727273	0.00304878	0	0.00664452
19	1		0.00363636	0	0	0
20	3		0.0109091	0	0	0
21	1		0.00363636	0	0	0
22	0		0	0	0	0
23	2		0.00727273	0	0	0.00332226
24	1		0.00363636	0	0	0.00332226
25	1		0.00363636	0	0	0
26	0		0	0	0	0
27	1		0.00363636	0	0	0
28	0		0	0	0	0
29	0		0	0	0	0
30	0		0	0	0	0
31	0		0	0	0	0
32	1		0.00363636	0	0	0
33	0		0	0	0	0
34	1		0.00363636	0	0	0
35	0		0	0	0	0
36	0		0	0	0	0
37	0		0	0	0	0
38	0		0	0	0	0
39	1		0.00363636	0	0	0
40	0		0	0	0	0
More	0		0	0	0	0

## Sheet: 0uM PY79 Chain
Bin	Frequency	N	0µM PY79 chain, n=347	0µM PY79 cell, n=308	125µM PY79 chain, n=322	125µM PY79 cell, n=304
1	0	347	0	0.00324675	0	0.00328947
2	10		0.0288184	0.0974026	0	0.0230263
3	88		0.253602	0.396104	0.00310559	0.200658
4	104		0.299712	0.298701	0.00931677	0.315789
5	78		0.224784	0.159091	0.0186335	0.223684
6	43		0.123919	0.0324675	0.0652174	0.125
7	14		0.0403458	0.012987	0.0465839	0.0690789
8	4		0.0115274	0	0.068323	0.0164474
9	3		0.00864553	0	0.0590062	0.00657895
10	2		0.00576369	0	0.0900621	0.00657895
11	1		0.00288184	0	0.0745342	0
12	0		0	0	0.0465839	0
13	0		0	0	0.0590062	0
14	0		0	0	0.0465839	0.00657895
15	0		0	0	0.052795	0
16	0		0	0	0.0621118	0
17	0		0	0	0.0434783	0
18	0		0	0	0.0341615	0
19	0		0	0	0.0372671	0
20	0		0	0	0.0217391	0
21	0		0	0	0.0217391	0
22	0		0	0	0.0403727	0
23	0		0	0	0.00621118	0
24	0		0	0	0.00931677	0.00328947
25	0		0	0	0.0186335	0
26	0		0	0	0.00621118	0
27	0		0	0	0.0124224	0
28	0		0	0	0.00621118	0
29	0		0	0	0.00310559	0
30	0		0	0	0.0124224	0
31	0		0	0	0	0
32	0		0	0	0.00310559	0
33	0		0	0	0	0
34	0		0	0	0.00310559	0
35	0		0	0	0	0
36	0		0	0	0.00621118	0
37	0		0	0	0.00310559	0
38	0		0	0	0	0
39	0		0	0	0	0
40	0		0	0	0.00310559	0
More	0		0	0	0.00621118	0

## Sheet: 0uM sig Chain
Bin	Frequency	N	0µM σD::tet chain, n=359	0µM σD::tet cell, n=420	125µM σD::tet chain, n=336	125uM σD::tet cell, n=311
1	0	359	0	0.00238095	0.00297619	0.00321543
2	0		0	0.216667	0.00297619	0.073955
3	12		0.0334262	0.295238	0.0119048	0.241158
4	27		0.0752089	0.138095	0.014881	0.244373
5	46		0.128134	0.047619	0.0178571	0.180064
6	52		0.144847	0.0738095	0.0357143	0.138264
7	51		0.142061	0.0642857	0.047619	0.0546624
8	36		0.100279	0.0404762	0.0327381	0.0418006
9	48		0.133705	0.0452381	0.0654762	0.00643087
10	25		0.0696379	0.0285714	0.0416667	0.00321543
11	12		0.0334262	0.00714286	0.0238095	0.00321543
12	11		0.0306407	0.0119048	0.0505952	0.00321543
13	10		0.0278552	0	0.0208333	0
14	6		0.0167131	0.0047619	0.0446429	0
15	6		0.0167131	0.0047619	0.047619	0
16	9		0.0250696	0.00952381	0.0297619	0
17	4		0.0111421	0.00238095	0.0267857	0.00321543
18	2		0.00557103	0.00238095	0.0267857	0
19	0		0	0	0.0178571	0
20	0		0	0	0.0119048	0
21	1		0.00278552	0.00238095	0.0327381	0
22	1		0.00278552	0.00238095	0.0208333	0
23	0		0	0	0.014881	0
24	0		0	0	0.00595238	0
25	0		0	0	0.0416667	0
26	0		0	0	0.014881	0.00321543
27	0		0	0	0.0267857	0
28	0		0	0	0.014881	0
29	0		0	0	0.0238095	0
30	0		0	0	0.0178571	0
31	0		0	0	0.00595238	0
32	0		0	0	0.00892857	0
33	0		0	0	0.0178571	0
34	0		0	0	0.00892857	0
35	0		0	0	0.00297619	0
36	0		0	0	0.00595238	0
37	0		0	0	0	0
38	0		0	0	0.0208333	0
39	0		0	0	0.00297619	0
40	0		0	0	0.00892857	0
More	0		0	0	0.127976	0

## Sheet: 0uM Myc Cell
Bin	Frequency	N	0µM mycoides cell, n=328
1	0	328	0
2	6		0.0182927
3	86		0.262195
4	84		0.256098
5	87		0.265244
6	44		0.134146
7	9		0.027439
8	9		0.027439
9	0		0
10	1		0.00304878
11	0		0
12	1		0.00304878
13	0		0
14	0		0
15	0		0
16	0		0
17	0		0
18	1		0.00304878
19	0		0
20	0		0
21	0		0
22	0		0
23	0		0
24	0		0
25	0		0
26	0		0
27	0		0
28	0		0
29	0		0
30	0		0
31	0		0
32	0		0
33	0		0
34	0		0
35	0		0
36	0		0
37	0		0
38	0		0
39	0		0
40	0		0
More	0		0

## Sheet: 0um Myc
					chain length								cell length
1	1.41	313.47	298.001	378.928	7.266	9.18904		1	0.924	1199.42	1084.31	1533.02	4.71	4.01221
2	1.922	596.928	308.242	639	9.869			2	0.886	1254.34	1081.56	2084.15	4.515
3	2.309	551.959	300.834	639	11.868			3	0.824	1097.73	993.064	1567.51	4.194
4	2.671	542.965	304.414	639	13.74			4	0.699	1206	1065.75	1468.98	3.547
5	2.434	538.912	305.054	639	12.513			5	0.624	1349.41	984.586	1558.5	3.159
6	1.897	317.538	302.525	338.909	9.741			6	0.574	1480.86	1387.73	1843.95	2.907
7	2.346	313.769	295.666	328.91	12.063			7	0.562	1581.49	1403.71	2616.77	2.827
8	1.373	306.805	289.772	408.323	7.036			8	1.41	1460.08	1341.32	1888.44	7.295
9	1.51	305.347	290.526	350.881	7.742			9	0.662	1121.24	1054.68	1253.81	3.354
10	1.56	313.457	296.156	330.993	7.999			10	0.874	1115.59	1048.8	1401.58	4.451
11	1.348	315.668	294.074	357.99	6.903			11	0.736	1160.05	1048.29	1254.78	3.755
12	1.96	318.92	305.431	338.663	10.061			12	0.736	1149.04	962.821	1273.58	3.755
13	1.623	325.917	306.121	413.602	8.319			13	0.537	1223.21	1148.83	1555.09	2.698
14	3.258	330.539	304.525	488.043	16.769			14	0.512	1282.51	1168.2	1784.28	2.581
15	1.398	315.919	300.091	404.294	7.199			15	1.161	1210.86	1129.23	2078.25	5.956
16	1.635	343.068	306.194	482.831	8.383			16	1.136	1214.15	1131.07	1724.25	5.854
17	1.685	328.167	298.587	446.11	8.647			17	1.148	1203.93	1132.11	1360.81	5.871
18	2.059	607.657	316.272	639	10.581			18	1.011	1286.99	1129.33	1748.19	5.167
19	1.236	325.633	307.659	411.527	6.341			19	0.949	1193.5	1080.24	2122.64	4.837
20	2.172	307.475	293.555	325.691	11.161			20	0.986	1188.29	1122.92	1638.5	5.063
21	1.448	313.155	293.21	343.387	7.417			21	0.899	1328.55	1194.14	2126.1	4.612
22	1.098	308.983	287.042	391.751	5.663			22	0.699	1349.8	1254.39	1611.22	3.532
23	0.961	325.021	300.878	387.582	4.893			23	0.711	1127.33	1040.79	1395.71	3.617
24	0.974	329.586	309.662	445.327	5			24	1.073	1108.79	1012.48	1754.29	5.536
25	0.974	329.586	309.662	445.327	5			25	1.061	1116.84	1046.44	1874.98	5.456
26	1.473	328.671	299.726	448.421	7.615			26	0.849	1039.7	951.382	1594.09	4.308
27	1.485	328.171	306.836	351.711	7.621			27	0.836	978.46	933.751	1120.69	4.265
28	1.311	327.601	309.884	348.366	6.709			28	0.649	1097.74	1033.77	1325.93	3.304
29	1.161	319.231	309.598	339.974	5.949			29	0.924	1138.21	977.003	1893.78	4.698
30	2.222	325.37	308.71	371.138	11.458			30	1.323	1254.37	1146.38	2135.76	6.774
31	1.797	313.064	296.138	355.867	9.3			31	0.999	1230.68	1147.73	1560.49	5.089
32	1.897	324.649	304.804	397.359	9.81			32	0.736	1107.54	1015.9	1795.53	3.729
33	2.334	319.194	301.203	372.885	11.999			33	0.699	1203.54	1106.63	1681.61	3.558
34	2.371	311.976	294.946	328.762	12.191			34	0.662	1313.73	1094.6	1579.27	3.364
35	1.623	328.875	313.173	388.77	8.323			35	0.836	1055.24	957.439	3731.78	4.238
36	0.836	312.617	300.363	346.953	4.261			36	0.612	1185.95	1071.86	1464.02	3.097
37	0.999	315.481	295.076	430.41	5.133			37	0.761	1393.85	1131.62	2303.15	3.856
38	1.772	321.613	307.294	382.172	9.099			38	0.986	1164.12	1063.24	1945.27	5.078
39	1.61	327.144	306.371	639	8.301			39	0.974	1062.93	971.753	1711.92	4.969
40	2.996	332.561	307.858	407.516	15.408			40	0.686	1061.16	958.624	1465.29	3.495
41	1.872	327.977	307.722	365.116	9.611			41	0.699	1126.66	1007.8	1646.85	3.551
42	2.858	322.62	303.149	358.481	14.702			42	0.874	1017.63	961.561	1343.1	4.494
43	1.772	334.869	308.801	376.443	9.095			43	0.811	1028.6	950.194	1452.98	4.167
44	2.059	323.879	306.507	368.922	10.577			44	0.749	1126.14	1014.8	1604.94	3.84
45	1.036	318.543	303.927	329.52	5.274			45	0.811	1136.23	954.282	2205.48	4.12
46	1.398	326.279	294.861	473.883	7.162			46	0.674	1107.6	1020.44	1531.14	3.419
47	1.872	318.465	305.21	367.572	9.607			47	0.711	1171.3	1074.57	4033.14	3.622
48	2.009	321.291	305.273	354.189	10.319			48	0.899	1128.53	1016.14	1895.6	4.559
49	2.334	321.234	297.316	528.471	11.997			49	0.874	1173.27	970.67	1909.06	4.437
50	2.584	327.002	309.115	447.407	13.291			50	1.011	1113.69	989.891	1496.36	5.142
51	1.697	313.017	299.298	431.322	8.705			51	0.936	1106.25	1030.77	1470.53	4.809
52	0.999	322.919	303.658	412.445	5.097			52	0.524	1178.99	1108.85	1478.3	2.644
53	0.811	320.146	308.889	333.757	4.112			53	0.574	1243.04	1172.32	1457.82	2.893
54	0.999	322.385	296.385	358.734	5.08			54	0.474	1611.19	1486.66	1961.71	2.379
55	1.336	323.043	301.258	407.157	6.848			55	0.474	1517.21	1408.5	1702.64	2.379
56	2.621	315.651	300.223	356.989	13.481			56	0.599	1552.74	1357.38	2137.95	3.032
57	1.311	322.331	307.056	427.106	6.747			57	0.999	1089.71	999.451	1474.25	5.096
58	4.306	329.193	304.76	450.633	22.19			58	1.011	1342.56	1049.39	1862.01	5.194
59	2.097	326.394	307.545	349.034	10.768			59	0.462	1222.85	1110.48	1464.23	2.331
60	1.211	314.815	294.804	356.097	6.24			60	0.437	1329.44	1233.38	1898.03	2.188
61	1.173	316.752	295.178	357.351	6.034			61	0.686	1159.53	1064.17	1497.31	3.488
62	1.186	318.054	291.805	366.355	6.109			62	0.512	1235.54	1126.05	1811.91	2.575
63	1.223	321.802	294.421	411.228	6.258			63	0.936	1147.75	1067.33	1412.87	4.753
64	2.209	328.16	299.535	452.696	11.356			64	0.649	1331.35	1214.26	1698.7	3.282
65	0.986	314.114	289.872	375.58	5.042			65	0.811	1195.35	1108.25	1302.07	4.12
66	1.173	338.057	295.276	579.755	6.002			66	0.736	1186.59	1096.38	1362.92	3.752
67	1.148	326.303	312.849	366.601	5.87			67	0.512	1190.85	1127.47	1368.09	2.587
1	4.506	307.425	288.085	327.029	23.23			68	0.899	990.932	938.893	1341.26	4.576
2	1.023	299.983	290.215	311.138	5.266			69	0.774	1076.92	1007.21	1322.17	3.933
3	0.886	305.042	293.317	345.257	4.528			70	0.886	1094.07	1001.89	2005.27	4.554
4	1.722	304.32	289.155	362.725	8.837			71	1.248	956.997	888.382	1384.65	6.423
5	1.96	306.123	293	370.008	10.062			72	0.936	1028.05	936.262	1305.89	4.814
6	2.646	312.274	296.11	363.181	13.614			73	1.048	1121.09	975.064	1615.05	5.376
7	2.609	306.631	294.117	349.984	13.417			74	1.036	898.677	852.355	1404.85	5.327
8	3.52	308.409	291.192	358.367	18.126			75	0.974	926.241	855.407	1359.94	4.976
9	1.011	314.204	300.093	335.978	5.146			76	0.961	876.317	825.282	1239.92	4.91
10	3.295	310.694	289.386	371.277	16.961			77	0.874	852.918	782.948	1164.12	4.461
11	2.022	313.477	298.137	332.27	10.385			78	0.911	953.361	839.489	1065.17	4.676
12	1.997	310.837	297.886	323.123	10.257			79	1.136	882.402	815.748	1003.76	5.83
13	1.073	310.864	292.147	411.526	5.484			80	1.36	1200.21	836.339	3071.8	7.006
14	0.674	312.08	290.59	397.343	3.419			81	1.523	886.967	823.168	968.659	7.804
15	2.272	311.707	295.79	328.988	11.681			82	0.974	997.215	916.503	1137.31	4.967
16	1.46	314.161	296.975	346.159	7.482			83	0.724	936.643	872.367	1270.67	3.681
17	1.023	310.103	296.368	321.257	5.249			84	0.836	948.384	869.158	1128.36	4.265
18	1.385	315.08	295.713	373.179	7.094			85	0.786	1607.43	1464.7	2335.18	4.004
19	0.811	309.848	298.355	323.512	4.16			86	0.936	1125.18	984.456	1887.89	4.806
20	1.261	308.894	295.282	332.294	6.451			87	0.886	1377.73	1126.31	4095	4.509
21	0.974	308.187	293.647	354.465	4.974			88	0.999	1067.14	991.989	1552.74	5.085
22	1.448	301.35	289.664	355.353	7.42			89	0.786	1004.13	944.94	1287.99	3.987
23	1.922	318.298	300.474	335.675	9.957			90	0.874	964.527	908.348	1301.93	4.483
24	1.373	321.822	302.734	375.854	7.055			91	0.811	1722.2	1500.11	2927.47	4.129
25	0.924	319.452	304.93	360.75	4.75			92	0.512	1042.52	984.225	1169.67	2.58
26	0.936	312.276	299.374	332.256	4.764			93	0.487	1149.06	1074.28	1347.92	2.453
27	1.011	323.822	308.187	344.747	5.173			94	0.686	1078.52	1028.29	1206.68	3.515
28	1.672	328.691	308.631	360.473	8.626			95	0.587	1008.43	944.753	1170.55	2.959
29	1.685	356.116	311.138	391.931	8.644			96	0.899	996.678	935.421	1416.81	4.586
30	2.009	325.158	308.786	341.963	10.315			97	0.736	1126.38	1055.69	1338.55	3.744
31	3.757	329.083	298.287	360.491	19.351			98	0.474	1091.9	1009.49	1232.15	2.394
32	1.935	332.305	308.485	386.066	9.938			99	1.198	1061.18	979.84	1331.76	6.154
33	2.409	324.381	298.608	370.503	12.381			100	0.686	1814.84	1498.58	3261.14	3.49
34	1.573	326.067	308.511	359.831	8.135			101	0.686	1692.8	1429.54	2545.41	3.486
35	2.771	324.344	302.08	367.733	14.262			102	0.824	1020.51	907.885	1257.19	4.211
36	2.022	311.725	295.206	333.057	10.389			103	1.073	1248.79	967.42	4095	5.483
37	1.76	304.02	289.226	322.126	9.089			104	0.911	1034.37	949.161	1913.17	4.637
38	1.385	318.469	302.291	354.906	7.16			105	1.248	1263.72	1176.76	1370.25	6.426
39	1.885	323.944	306.709	358.274	9.674			106	0.699	1888.14	1691.73	2635.72	3.564
40	0.674	324.561	307.747	343.035	3.425			107	0.674	1932.22	1682.86	2768.28	3.431
41	0.961	326.232	302.346	394.225	4.947			108	1.323	1532.94	1372.14	2114.72	6.773
42	0.899	322.857	304.03	360.169	4.588			109	0.836	1173.96	1046.34	1545.59	4.257
43	1.086	318.283	301.021	347.191	5.551			1	1.073	1055.77	942.166	1933.21	5.5
44	1.023	334.528	310.857	363.888	5.23			2	0.549	1163.63	1100.42	1339.11	2.775
45	1.261	349.905	307.577	421.142	6.453			3	0.574	1162.74	1097.2	1314.39	2.896
46	0.549	317.992	303.86	365.008	2.78			4	0.761	1085.03	982.095	1874.97	3.87
47	0.649	325.79	313.264	371.816	3.283			5	0.612	1092.57	1011.73	1282.32	3.09
48	0.711	335.182	309.034	455.732	3.604			6	0.587	1288.49	1166.41	1972.11	2.972
49	0.587	325.749	307.351	423.361	2.962			7	0.562	1104.16	1044.19	1501.08	2.838
50	0.437	328.53	313.367	349.838	2.193			8	0.649	1132.36	1034.08	1588.11	3.295
51	1.148	323.051	307.876	343.178	5.87			9	0.761	1153.34	930.842	1666.31	3.857
52	1.123	339.791	312.741	378.518	5.741			10	0.786	1327.95	1200.16	2117.62	4.035
53	1.51	319.452	301.174	347.361	7.753			11	1.061	1202.31	1101.59	1566.11	5.42
1	3.07	329.105	313.082	459.849	15.803			12	1.073	1311.67	1215.89	1839.13	5.497
2	2.309	327.639	311.619	355.753	11.867			13	0.861	1368.37	1145.59	2719.46	4.384
3	2.034	320.179	306.106	363.604	10.448			14	1.061	1406.84	1248.14	4095	5.418
4	1.373	320.857	307.36	398.821	7.037			15	1.423	1450.9	1203.54	4095	7.352
5	3.969	332.734	315.004	408.757	20.446			16	0.462	1405.33	1234.37	2652.07	2.325
6	2.234	338.337	319.072	359.958	11.485			17	0.399	1294.07	1237	1524.43	1.993
7	1.972	327.542	309.254	379.469	10.199			18	0.799	1086.7	958.259	1272.16	4.066
8	2.047	336.054	322.627	359.474	10.516			19	0.412	1072.47	952.43	1315.92	2.057
9	0.861	333.082	319.058	380.148	4.388			20	0.512	1073.4	964.251	1384.96	2.577
10	1.323	334.665	315.762	414.136	6.774			21	0.574	1123.29	1031.28	1207.46	2.902
11	1.248	328.674	310.631	404.349	6.386			22	0.849	1168.94	1069.56	1448.37	4.328
12	1.46	327.918	308.118	393.302	7.482			23	0.874	1051.26	995.487	1297.6	4.433
13	2.072	330.042	312.983	395.608	10.646			24	0.599	1452.49	1349.94	1929.26	3.033
14	2.796	334.063	305.852	358.166	14.388			25	0.512	1380.19	1247.38	1654.51	2.59
15	1.872	327.413	312.662	350.643	9.614			26	1.198	1002.47	897.241	1285.99	6.162
16	1.136	334.401	319.836	349.107	5.841			27	0.749	1122.09	1045.99	1602.65	3.814
17	4.768	338.971	318.774	403.933	24.577			28	0.674	1074.06	996.392	1503.99	3.405
18	2.234	336.648	315.46	356.971	11.479			29	0.587	1196.03	989.136	4095	2.972
19	6.578	332.743	313.009	356.349	33.935			30	0.761	1366.17	1034.62	4095	3.856
20	1.772	319.114	306.903	355.189	9.093			31	1.111	1042.37	970.571	1507.04	5.662
21	2.009	331.38	307.699	416.662	10.318			32	1.086	1045.27	963.675	1397.99	5.573
22	1.485	318.811	305.025	357.958	7.613			33	0.512	1194.35	1065	1597.73	2.587
23	1.41	322.041	302.64	344.322	7.225			34	0.499	1134.72	1044.1	1383.55	2.517
24	2.084	335.999	315.439	374.25	10.708			35	1.011	1248.97	1105.58	1824.2	5.139
25	2.371	334.549	316.852	358.298	12.197			36	0.924	1359.75	1222.65	1475.21	4.711
26	0.836	333.59	321.455	368.285	4.29			37	0.724	1250.77	1112.9	1466.67	3.689
27	2.683	340.074	316.986	374.279	13.803			38	0.761	1304.39	1182.2	1902.88	3.861
28	1.822	336.598	319.513	365.563	9.353			39	0.799	1133.75	1009.77	2904.78	4.066
29	1.672	329.249	312.253	364.202	8.583			40	0.774	1078.41	1015.17	1684.3	3.93
30	1.211	332.676	318.636	368.824	6.197			41	0.587	1657.5	1483.94	2436.69	2.962
1	1.161	322.114	311.632	348.396	5.934			42	0.824	1816.85	1482.64	4095	4.196
2	2.197	328.587	311.843	341.99	11.299			43	0.974	1210.77	1140.1	1682.84	4.974
3	3.832	328.099	313.061	346.796	19.744			44	0.799	1155.72	1001.5	4095	4.081
4	1.623	331.039	314.943	349.272	8.322			45	0.861	1084.33	1007.88	1604.09	4.403
5	2.209	326.296	312.077	338.725	11.355			46	0.899	1133.37	961.93	4095	4.596
6	1.061	325.1	309.844	403.744	5.464			47	1.036	1102.2	1018.57	1723.37	5.298
7	1.248	323.955	306.476	392.289	6.381			48	0.924	1133.74	1002.86	1912.95	4.754
8	1.098	326.205	308.846	338.307	5.609			49	0.749	1383.11	1128.04	4095	3.79
9	1.136	328.079	313.14	374.118	5.805			50	0.974	1164.65	1057.52	1697.25	4.952
10	1.398	326.929	312.217	353.306	7.161			51	0.749	1197.67	1002.57	2253.57	3.816
11	1.585	326.529	311.278	342.29	8.127			52	0.662	1219.59	1080.61	1811.58	3.358
12	1.86	324.817	308.553	347.34	9.547			53	0.836	1041.7	960.669	1231.23	4.289
13	1.023	333.512	319.411	372.828	5.243			54	0.974	1108.94	1033.42	1403.48	4.952
14	2.097	337.889	316.822	390.175	10.773			55	0.437	1106.43	1053.9	1211.52	2.184
15	2.821	334.343	317.59	356.087	14.514			56	1.036	1138.19	1050.17	2055.6	5.289
16	1.46	341.744	326.645	380.626	7.487			57	0.799	1365.1	1181.17	2258.07	4.104
17	1.635	335.446	316.688	369.861	8.384			58	0.836	1208.48	1092.62	1633.81	4.246
18	0.811	322.889	312.185	346.202	4.122			59	0.949	1208.97	993.598	1621.57	4.839
19	1.086	326.858	315.251	369.838	5.585			60	1.011	1212.92	1055.42	1997.38	5.163
20	1.51	337.118	322.77	357.905	7.74			61	0.999	1063.95	956.427	1710.3	5.096
21	0.811	340.802	322.562	368.98	4.145			62	0.911	1101.86	941.478	4095	4.644
22	2.009	216.837	210.637	223.328	10.322			63	0.724	1152.39	1027.2	1942.05	3.675
23	1.41	216.09	209.622	223.874	7.225			64	0.861	1134.27	1017.1	1615.11	4.386
24	1.011	215.833	210.292	224.728	5.166			65	0.549	1057.72	860.538	2076.89	2.776
25	2.047	215.283	209.485	225.202	10.515			66	0.587	1064.58	948.499	1320.38	2.98
26	4.381	217.579	211.211	225.484	22.584			67	0.949	1048.25	941.124	1249.84	4.837
27	2.696	216.997	210.605	225.934	13.87			68	0.924	841.223	779.707	1020.06	4.715
28	1.81	219.089	211.277	225.57	9.294			69	0.724	1181	1042.87	1362.1	3.712
29	2.222	218.008	211.46	224.391	11.415			70	0.699	1047.11	969.3	1211.54	3.546
30	0.924	218.929	211.359	226.216	4.708			71	0.487	1126.2	1025.37	1453.29	2.444
31	1.722	217.127	210.025	224.736	8.836			72	0.499	1146.97	1039.84	1513.81	2.516
32	1.41	216.915	212.362	224.629	7.293			73	0.424	1179.14	1095.41	1440.39	2.134
33	2.846	219.446	211.087	231.784	14.643			74	1.061	2262.89	1859.69	3795.32	5.415
34	0.774	220.105	210.181	234.168	3.969			75	0.911	2140.82	1867.33	2690.62	4.645
35	2.059	219.511	213.355	225.201	10.579			1	0.774	1207.24	1101.63	1472.83	3.953
36	1.435	218.353	211.375	228.222	7.353			2	0.612	1412.28	1256.87	2402.64	3.092
37	6.166	257.857	245.367	275.217	31.809			3	0.637	1208.8	1122.12	2036.01	3.228
38	1.835	260.477	246.788	277.433	9.417			4	0.786	1196.96	1129.4	1482.68	4.036
39	1.672	256.736	244.936	283.226	8.579			5	0.474	1517.99	1376.49	2016.08	2.387
40	1.672	258.622	250.448	279.699	8.577			6	0.474	1548.38	1417.57	2363.21	2.383
41	1.81	251.908	244.405	262.309	9.29			7	0.537	1195.77	1134.11	1402.82	2.72
42	0.911	250.964	239.328	278.211	4.625			8	0.562	1191.37	1069.5	1513.47	2.83
43	2.072	252.607	240.594	276.152	10.65			9	1.023	1292.58	1200.41	1871.11	5.257
44	1.273	249.36	240.183	266.683	6.524			10	0.811	1319.93	1228.48	2167.37	4.139
45	1.286	251.462	241.01	272.183	6.583			11	0.849	1101.25	1045.41	1351.87	4.325
46	1.173	251.152	243.56	277.196	6.039			12	0.749	1159.67	1081.08	1217.23	3.81
47	1.86	250.19	241.435	278.257	9.549			13	0.724	2194.86	2010.23	3286.25	3.665
48	2.147	259.01	243.534	279.773	11.032			14	0.587	2071.4	1419.16	2527.8	2.967
49	2.109	251.08	241.401	276.596	10.835			15	0.999	1583.77	1412.01	2717.26	5.118
50	2.496	253.383	241.559	288.147	12.835			16	0.886	1860.71	1516.8	3799.03	4.527
51	2.072	256.588	245.442	271.12	10.646			17	0.749	2265.24	2043.33	3459.89	3.807
52	1.348	250.359	240.196	266.846	6.964			18	0.674	2218.53	1550.79	3025.61	3.407
53	2.284	252.376	243.404	266.078	11.737			19	1.423	1794.15	1647.3	2349.52	7.291
54	3.345	254.375	244.823	277.09	17.228			20	1.073	1449.61	1274.97	2777.17	5.486
55	0.736	263.05	252.797	273.679	3.775			21	0.949	1541.64	1336.98	3108.27	4.859
56	1.011	261.556	252.023	279.404	5.146			22	1.785	1623.11	1378.5	2959.09	9.16
57	1.822	248.489	239.404	270.158	9.357			23	0.699	1214.36	1140.24	1508.69	3.558
58	1.573	249.829	236.065	282.506	8.063			24	0.736	1146.8	1075.51	1496.86	3.777
59	0.749	251.086	241.748	278.487	3.84			25	0.512	1263.38	1185.5	1402.45	2.58
60	2.309	275.388	244.105	314.694	11.869			26	0.499	1417.64	1290.69	1856.26	2.515
61	1.448	249.752	240.483	261.459	7.418			27	0.861	1777.04	1281.62	4095	4.377
62	1.448	251.699	241.639	269.726	7.417			28	0.612	1156.75	1051.58	1240.18	3.087
63	7.376	249.894	236.567	272.036	38.058			29	0.424	1270.9	1083.22	1915.31	2.121
64	2.022	253.252	243.717	267.5	10.393			30	0.587	1201.21	1068.25	1941.13	2.975
65	2.434	250.938	236.29	266.923	12.517			31	0.524	1117.04	1015.1	1384.03	2.653
66	2.346	257.02	241.439	283.94	12.065			32	0.861	1306.29	1130.39	1615.32	4.422
67	2.971	256.829	247.495	266.801	15.292			33	3.395	1188.04	1008.22	1816.6	17.479
68	1.747	258.611	243.264	278.283	8.969			34	1.261	1348.63	1158.72	1897.56	6.494
69	1.36	255.526	242.474	277.071	6.965			35	0.724	1349.19	1235.29	1658.43	3.665
70	3.807	252.173	236.074	266.023	19.609			36	1.111	1446.94	1291.93	2306.55	5.731
71	1.173	257.885	246.004	305.942	6.002			37	1.011	1337.32	1219.87	2556.53	5.175
72	1.71	250.097	241.313	276.003	8.773			38	1.136	1764.94	1567.63	3290.74	5.816
73	2.384	249.214	238.737	264.523	12.255			39	0.911	1657.25	1483.59	2472.01	4.645
74	0.899	250.125	238.725	298.686	4.56			40	2.322	1524.98	1331.65	2470.66	11.932
75	0.824	251.51	242.867	259.536	4.227			41	0.562	1182.22	1060.57	1770.22	2.838
76	1.298	253.358	239.978	283.031	6.647			42	0.662	1163.21	1046.38	1480.78	3.347
77	5.155	256.097	243.212	288.498	26.576			43	0.674	1302.66	1145.22	2192.84	3.407
78	2.009	254.316	246.045	272.366	10.326			44	1.286	1069.84	873.938	1292.58	6.581
79	1.86	254.487	245.199	269.229	9.548			45	0.911	1127.37	1046.64	1540.29	4.643
80	1.385	255.934	244.703	276.817	7.097			46	0.886	1108.58	1013.28	1315.07	4.516
81	2.384	256.992	245.229	272.914	12.254			47	0.699	1121.97	1008.65	1602.3	3.559
82	1.311	251.228	241.321	274.381	6.771			48	0.487	1032.37	825.053	1204.34	2.449
83	2.147	253.173	243.58	268.527	11.03			49	0.499	1109.36	1057.84	1238.91	2.523
84	3.345	270.93	245.375	300.871	17.218			50	0.574	1185.99	1135.84	1442.57	2.916
85	1.123	255.213	242.563	275.222	5.795			51	0.749	1036.21	963.179	1322.45	3.84
86	0.911	251.048	242.504	269.156	4.683			52	0.599	1064.15	978.997	1136.91	3.033
87	0.786	263.945	248.51	278.467	3.995			53	0.986	1829.52	1624.24	2939.65	5.027
88	1.548	254.555	240.631	267.283	7.934			54	0.999	1803.87	1523.74	3695.56	5.101
89	2.034	260.596	248.828	277.333	10.543			55	0.549	1643.2	1446	2706.81	2.77
90	0.549	252.138	243.873	265.246	2.782			56	0.474	1561.8	1445.58	2034.98	2.395
91	1.211	246.147	237.62	259.567	6.225			57	0.462	1207.16	1142.11	1338.5	2.317
92	1.685	250.374	239.13	277.46	8.643			58	0.424	1312.61	1199.82	1861.79	2.128
93	1.023	248.174	238.518	260.096	5.263			59	0.824	1234.79	1144.96	1446.18	4.192
94	1.498	246.802	235.859	255.877	7.68			60	0.449	1679.43	1469.44	2767.18	2.254
95	2.109	246.391	238.331	253.918	10.835			61	0.512	1525.03	1359.86	2028.99	2.579
96	1.298	245.588	233.317	257.509	6.643			62	0.437	1118.25	1033.55	1274.02	2.192
97	2.297	247.647	236.596	264.592	11.803			63	0.487	1177.49	1090.73	1408.18	2.458
98	1.46	248.813	238.855	262.247	7.481			64	0.412	1433.33	1296.66	1760.03	2.06
99	2.322	248.759	240.385	271.044	11.933			65	0.487	1164.83	1083.98	1387.94	2.441
100	1.448	249.205	237.267	274.107	7.418			66	0.686	1266.78	1123.81	2291.65	3.471
101	0.886	247.852	238.042	277.825	4.554			67	0.649	1356.03	1194.99	1715.07	3.288
102	2.446	249.448	240.12	276.97	12.576			68	0.562	1493.83	1135.04	3908.75	2.839
103	1.086	247.93	235.096	260.873	5.561			69	0.562	1296.3	1132.8	2561.31	2.832
104	1.098	249.726	239.825	279.913	5.618			70	0.487	1300.52	1155.09	1641.27	2.445
105	2.559	250.302	240.726	261.819	13.157			71	0.974	1071.34	980.283	1265.38	4.965
106	2.072	249.701	238.866	269.759	10.648			72	0.886	2080.39	1825.37	3322.45	4.513
107	1.785	250.192	238.695	287.854	9.16			73	0.874	1722.28	1362	2374.33	4.468
108	0.961	247.013	239.073	255.731	4.904			74	0.761	1385.34	1266.22	1772.08	3.907
109	0.886	249.628	239.47	265.64	4.528			75	1.073	1896.37	1630.5	3583.58	5.483
110	2.496	252.937	244.032	291.498	12.834			1	0.761	937.013	879.034	1121.75	3.907
111	3.12	248.273	238.207	261.622	16.065			2	0.275	1009.66	924.537	1186.98	1.349
112	2.996	253.483	241.399	297.219	15.417			3	0.387	1206.47	1073.1	1636.42	1.93
113	2.122	256.564	243.286	300.279	10.904			4	0.399	1227.41	1126.78	1529.58	1.993
114	1.41	251.268	240.43	275.46	7.221			5	0.624	1230.86	1008.98	1615.34	3.147
115	0.936	247.459	233.784	267.55	4.773			6	0.549	1075.65	952.619	1637.65	2.78
116	1.41	247.432	238.178	269.484	7.226			7	0.424	1085.51	934.675	1597.9	2.134
117	0.811	248.085	240.794	259.294	4.111			8	0.786	939.478	874.982	1250.91	4.014
118	1.935	254.468	243.294	268.913	9.925			9	0.736	963.434	904.424	1176	3.75
119	1.435	247.832	238.276	258.057	7.354			10	0.786	1029.37	915.715	1865.36	4.014
120	1.922	254.726	242.493	269.717	9.872			11	0.811	1096.7	990.357	1484.46	4.112
121	1.61	252.123	241.643	271.088	8.262			12	0.624	1175.11	1111.51	1413.95	3.171
122	1.236	251.046	242.276	280.387	6.322			13	0.699	1138.42	1039.91	1381.08	3.538
123	1.048	248.773	239.635	269.921	5.33			14	0.499	1278.02	1163.4	1418.32	2.524
124	2.034	253.47	241.371	280.188	10.446			15	0.412	1431.32	1291.92	1875.5	2.06
125	1.985	255.224	237.425	299.334	10.191			16	0.449	1506.99	1350.98	2035.82	2.26
								17	0.474	1444.85	1347.2	1786.91	2.379
								18	0.974	1607.28	1347.78	3220.39	4.976
								19	1.086	1376.32	1123.49	2293.33	5.6
								20	1.485	1473.08	1131.35	2526.93	7.611
								21	0.986	1368.95	1223.67	3389.47	5.065
								22	1.098	1394.13	1279.14	1651.51	5.611
								23	0.512	1416.96	1293.84	2106.2	2.579
								24	0.474	1406.12	1288.03	2071.62	2.379
								25	0.549	1424.95	1073.97	1860.28	2.77
								26	0.587	1521.97	1326.94	2521.49	2.967
								27	0.674	1270.36	1153.65	1694.8	3.422
								28	0.537	1197.32	1130.13	1435.92	2.701
								29	0.487	1153.94	1090.95	1331.07	2.461
								30	0.637	1204.59	1111.44	1539.15	3.215
								31	0.736	1382.51	1314.06	1692.02	3.752
								32	0.799	1250.91	1144.04	1484.08	4.053
								33	0.549	1199.34	1096.4	1478.45	2.764
								34	0.512	1273.21	1120.16	3457.8	2.577
								35	1.198	1483.46	1315.66	2975.62	6.171
								36	1.023	1555.28	1359.61	2296.65	5.25
								37	0.924	1657.28	1358.11	2185.19	4.698
								38	0.686	1259.75	1137.21	1666.44	3.484
								39	0.936	1080.04	1002.93	1468.62	4.779
								40	0.412	1052.74	993.72	1208.66	2.057
								41	0.487	1048.58	947.981	1513.86	2.443
								42	0.349	894.572	854.907	1018.03	1.743
								43	0.462	925.834	838.527	1071.3	2.313
								44	0.412	1243.6	1141.68	1535.61	2.072
								45	0.487	1294.74	1172.24	1624.22	2.443
								46	0.612	1125.64	1053.74	1250.26	3.097
								47	0.649	1170.52	1065.73	1512.95	3.277
								48	0.824	1166.76	1081.14	1482.88	4.202
								49	0.811	1212.53	1094.35	1613.77	4.115
								50	1.073	1372.3	1223.99	2796.48	5.464
								51	0.649	1421.36	1262.96	2760.48	3.295
								52	0.686	1367.13	1250.91	1709.63	3.483
								53	0.999	1368.68	1223.58	1896.15	5.08
								54	0.349	1436.56	1357.53	1896.19	1.739
								55	0.474	1425.04	1264.36	1881.88	2.393
								56	1.523	2162.33	1732.36	4095	7.808
								57	1.385	1904.81	1486.95	4095	7.098
								58	0.799	1162.6	1064.3	1458.26	4.064
								59	0.849	1334.38	1098.67	2307.45	4.339
								60	0.637	1582.28	1325.62	2210.47	3.225
								61	0.599	1614.34	1376.9	2335.16	3.045
								62	0.961	1525.61	1257.57	3783.48	4.916
								63	1.373	1351.18	1162.66	2880.32	7.031
								64	0.549	1363.28	1258.99	1811.21	2.781
								65	0.599	1335.79	1212.21	1549.59	3.024
								66	0.574	2170.61	1612.25	4074.96	2.912
								67	0.574	2621.25	2131.2	4095	2.909
								68	0.574	1220.58	1133.2	1427.42	2.89
								69	0.724	1480.31	1189.11	3196.36	3.712

## Sheet: 0uM PY79 cell
Bin	Frequency	N	0µM PY79 cell, n=308
1	1	308	0.00324675
2	30		0.0974026
3	122		0.396104
4	92		0.298701
5	49		0.159091
6	10		0.0324675
7	4		0.012987
8	0		0
9	0		0
10	0		0
11	0		0
12	0		0
13	0		0
14	0		0
15	0		0
16	0		0
17	0		0
18	0		0
19	0		0
20	0		0
21	0		0
22	0		0
23	0		0
24	0		0
25	0		0
26	0		0
27	0		0
28	0		0
29	0		0
30	0		0
31	0		0
32	0		0
33	0		0
34	0		0
35	0		0
36	0		0
37	0		0
38	0		0
39	0		0
40	0		0
More	0		0

## Sheet: 0uM Py79 
					chain length							cell length
1	0.699	304.178	289.1	348.976	3.548	3.94274	1	0.587	1218.01	1147.19	1440.28	2.958	3.18255
2	0.686	299.779	285.544	330.432	3.495		2	0.574	1168.15	1093.88	1286.83	2.904
3	0.811	312.425	295.066	379.792	4.128		3	0.699	1317.35	1190.1	1698.8	3.534
4	1.236	311.104	293.969	372.405	6.318		4	0.424	1271.79	1163.18	1512.47	2.134
5	0.599	299.552	286.689	318.979	3.033		5	0.474	1332.92	1193.97	1659.04	2.379
6	0.936	308.155	288.506	344.533	4.763		6	0.637	1211.25	1137.57	1401.35	3.233
7	0.711	316.448	301.597	338.814	3.627		7	0.736	1345.5	1269.35	1786.82	3.749
8	0.836	305.76	288.639	381.592	4.257		8	0.861	1613.17	1395.12	2345.74	4.426
9	0.587	315.065	287.067	526	2.97		9	0.512	1545.71	1366.32	1993.5	2.586
10	0.749	308.351	286.946	337.42	3.806		10	0.599	1385.59	1280.93	1608.31	3.031
11	0.374	295.488	284.697	310.561	1.865		11	0.374	1499.02	1377.23	2178.18	1.875
12	0.499	298.686	281.855	313.289	2.516		12	0.349	1407.89	1322.38	1711.4	1.742
13	0.449	291.135	279.834	309.915	2.259		13	0.537	1503.59	1378.77	1886.16	2.709
14	0.624	298.014	287.474	334.135	3.162		14	0.499	1425.57	1265.92	1724.58	2.513
15	0.587	304.144	291.651	338.784	2.957		15	0.736	1489.49	1342.24	1700.5	3.742
16	1.061	303.671	288.238	348.546	5.419		16	0.811	1306.07	1231.34	1504.91	4.125
17	0.861	302.927	291.802	331.186	4.389		17	0.549	1237.8	1145.26	1483.32	2.76
18	0.624	297.676	285.484	324.621	3.157		18	0.799	1407.73	1264.03	1569.74	4.064
19	1.161	304.027	292.469	330.453	5.937		19	0.961	1434.8	1239.8	1694.11	4.904
20	1.061	299.721	285.608	332.67	5.418		20	0.874	1238.23	1081.57	2027.46	4.449
21	0.549	295.038	277.243	342.082	2.763		21	0.662	1303.56	1182.83	1676.5	3.355
22	1.385	298.382	280.231	332.443	7.093		22	0.612	1384.76	1249.81	1758.66	3.092
23	0.674	302.351	280.931	363.25	3.422		23	0.424	1387.38	1265.77	1949.25	2.126
24	0.786	313.442	291.315	350.5	4		24	0.487	1486.84	1361.12	1655.88	2.453
25	0.799	308.388	286.631	372.431	4.063		25	0.424	1293.24	1218.89	1407.27	2.126
26	0.624	317.691	299.848	347.361	3.161		26	0.512	1354.77	1250.52	1673.67	2.581
27	0.974	321.153	292.125	426.197	4.966		27	0.599	1346.99	1259.97	1435.65	3.032
28	1.073	319.402	300.14	381.952	5.486		28	1.198	1357.08	1218.26	1620.5	6.125
29	0.774	305.907	291.984	324.066	3.934		29	0.349	1410.46	1307.12	1703.06	1.743
30	0.549	301.511	288.67	371.624	2.785		30	0.25	1417.62	1318.59	1515.03	1.226
31	0.574	310.79	293.825	355.998	2.896		31	0.649	1379.83	1253.16	1613.88	3.291
32	0.674	299.4	286.404	355.063	3.419		32	0.437	1549.08	1410.88	1837.39	2.202
33	1.086	301.904	289.583	338.572	5.548		33	0.337	1421.9	1263.21	1849.01	1.674
34	0.811	297.657	284.273	374.132	4.128		34	0.437	1307.14	1241.41	1431.05	2.188
35	0.462	305.415	287.547	356.155	2.331		35	0.512	1509.03	1434.62	1653.35	2.581
36	0.924	313.274	295.992	352.187	4.707		36	0.637	1418.27	1290.91	1567.58	3.223
37	0.911	306.632	285.733	365.078	4.643		37	0.974	1512.65	1409.84	1896.44	4.959
38	0.549	305.556	294.012	331.818	2.762		38	0.512	1383.24	1329.65	1484.67	2.581
39	0.911	320.767	301.976	363.098	4.641		39	0.899	1458.15	1348.36	1880.3	4.559
40	0.736	316.051	296.781	377.968	3.755		40	0.562	1473.8	1330.41	1731.8	2.833
41	0.974	312.198	291.673	337.021	4.967		41	0.874	1504.03	1331.51	2913.5	4.449
42	0.524	305.911	285.132	389.417	2.656		42	0.612	1506.9	1411.54	1646.91	3.093
43	0.412	301.125	287.22	346.057	2.057		43	0.487	1492.27	1421.76	1573.19	2.458
44	0.437	309.124	295.217	329.812	2.185		44	0.399	1521.89	1424.82	1632.58	1.998
45	0.736	301.237	289.834	320.384	3.741		45	0.861	1455.38	1346.26	1770.53	4.421
46	0.612	304.882	288.466	364.459	3.096		46	0.512	1541.12	1431.29	1822	2.587
47	0.487	309.015	290.774	386.219	2.444		47	0.599	1527.13	1426.22	1718.61	3.032
48	1.023	298.709	289.822	317.082	5.226		48	0.562	1641.5	1541.18	1973.95	2.844
49	0.736	296.263	284.67	350.386	3.744		49	0.474	1457.2	1379.19	1747.3	2.394
50	0.674	312.061	291.945	356.682	3.407		50	0.587	1603.47	1491.93	2387.65	2.977
51	0.499	321.637	302.832	376.784	2.511		51	0.574	1575.81	1465.24	1879.33	2.893
52	0.811	317.152	287.041	469.27	4.13		52	0.711	1706.88	1540.7	1927.58	3.611
53	0.562	317.393	297.458	369.654	2.832		53	1.111	1659.33	1560.03	1918.66	5.675
54	0.599	311.525	296.927	342.115	3.033		54	1.023	1506.42	1424.58	1634.16	5.225
55	0.549	298.109	282.042	337.547	2.784		55	0.686	1487.88	1422.24	1570.85	3.484
56	0.624	298.157	287.408	314.11	3.172		56	0.649	1432.71	1369.55	1642.76	3.296
57	0.736	295.558	284.518	318.553	3.745		57	0.549	1509.35	1413.62	1752.84	2.764
58	0.474	300.658	289.261	310.542	2.387		58	0.499	1629.74	1424.5	2220.58	2.525
59	0.861	303.614	284.235	382.404	4.385		59	0.512	1577.62	1492.23	2069.58	2.581
60	0.849	310.67	284.401	353.385	4.322		60	0.449	1765.38	1660.94	2018.04	2.255
61	0.799	311.328	295.445	358.484	4.064		61	0.487	2221.26	1869.82	2738.93	2.444
62	0.786	304.367	290.462	372.86	3.999		62	0.537	1629.55	1523.69	1751.69	2.698
63	0.612	301.569	282.686	360.21	3.099		63	0.686	1427.85	1278.74	2466.18	3.488
64	1.111	307.68	295.378	352.038	5.676		64	0.2	1755.33	1473.85	3046.51	0.967
65	0.774	303.494	287.423	367.06	3.933		65	0.674	1489.13	1375.52	1758.99	3.41
66	1.011	318.668	297.879	343.971	5.159		66	0.612	1347.16	1232.29	1471.26	3.085
67	0.649	322.639	299.473	374.855	3.29		67	0.599	1342.49	1229.98	1681.62	3.022
68	0.736	316.263	301.622	336.69	3.742		68	0.711	1432.05	1324.78	1607.21	3.607
69	0.587	317.34	303.809	345.044	2.968		69	0.724	1391.27	1273.27	1555.56	3.681
70	0.574	317.785	304.022	343.093	2.905		70	0.237	1393.61	1342.93	1551.87	1.159
71	1.011	315.23	298.834	403.312	5.165		71	0.974	1386.57	1307	1521.22	4.969
72	0.624	303.384	287.097	370.772	3.162		72	0.449	1530.58	1436.39	1766.33	2.257
73	0.711	309.491	291.275	367.388	3.614		73	0.399	1598.56	1444.84	1851.25	1.993
74	0.899	305.7	283.636	330.845	4.579		74	0.936	1798.89	1594.02	2670.53	4.774
75	0.774	306.779	287.838	354.012	3.936		75	0.899	1962.85	1594.9	2793.11	4.579
76	0.836	304.506	288.638	355.633	4.258		76	0.686	1536.71	1391.36	2055.53	3.485
77	0.487	305.002	289.684	328.853	2.458		77	0.537	1448.82	1331.41	1862.47	2.714
78	0.424	296.748	286.665	323.838	2.123		78	0.924	1469.06	1354.64	1828.72	4.709
79	0.674	304.748	288.976	348.802	3.419		79	0.524	2189.8	1724.57	4095	2.637
80	0.549	301.253	289.429	359.336	2.762		80	0.474	1285.11	1189.85	1609.02	2.386
81	0.612	305.818	292.042	321.317	3.097		81	0.662	1627.94	1472.71	2017.38	3.386
82	1.473	300.415	287.543	318.846	7.552		82	0.562	1874.57	1656.51	2084.69	2.83
83	0.786	295.27	281.983	323.825	4		83	0.724	1613.36	1500.16	1765.77	3.665
84	0.649	308.214	284.831	361.238	3.288		84	0.711	1767.31	1532.87	2005.24	3.612
85	1.822	306.34	281.735	339.779	9.357		85	0.587	1756.13	1530.78	2039.8	2.959
86	1.211	327.606	287.561	366.856	6.194		86	0.786	1636.65	1434.44	1935.02	3.998
87	0.512	311.835	294.048	356.137	2.578		87	0.412	1696.38	1558.15	2261.68	2.057
88	0.574	306.366	290.268	334.936	2.911		88	0.449	1645.22	1551.59	1972.43	2.255
89	0.549	318.684	300.296	372.031	2.78		89	0.799	1501.07	1389.06	1981.41	4.062
90	0.874	317.046	300.479	332.114	4.451		90	0.874	1507.22	1325.88	1903.62	4.452
91	0.412	311.869	297.762	353.735	2.061		91	0.362	1765.88	1682.3	2042.13	1.806
92	0.349	308.966	294.857	342.224	1.741		92	0.374	1910.47	1638.51	4095	1.867
93	0.711	301.263	287.737	346.923	3.614		93	0.387	1594.55	1487.74	1888.1	1.944
94	1.123	297.864	284.478	318.452	5.739		94	0.399	1631.23	1515.99	2576.09	2.002
95	0.899	300.232	287.858	338.123	4.58		95	0.824	1507.25	1345.97	3463.46	4.195
96	0.524	308.552	298.747	318.915	2.641		96	0.924	1589.8	1464.3	1823.99	4.72
97	1.023	303.135	287.249	341.029	5.225		97	0.799	1517.75	1443.42	1672.21	4.053
98	0.587	299.306	287.972	350.47	2.967		98	0.649	1443.64	1342.16	1672.74	3.277
99	0.674	306.422	297.813	324.848	3.42		99	0.387	1682.47	1529.69	2587.18	1.928
100	0.674	316.664	296.121	377.911	3.419		100	0.374	1576.25	1478	1804.36	1.869
101	0.949	311.607	292.461	363.327	4.834		101	0.711	1669.41	1559.11	1938.46	3.627
102	0.462	312.764	297.991	350.42	2.317		102	0.974	1504.06	1417.13	1663.85	4.966
103	0.649	313.275	296.481	371.179	3.289		103	0.924	1534.34	1432.52	1663.54	4.71
104	1.061	319.874	295.049	393.962	5.417		104	0.437	1586.48	1475.18	1797.48	2.192
105	0.761	316.693	299.653	358.794	3.87		105	0.499	1633.73	1485.38	1883.15	2.513
106	0.624	310.922	298.635	350.146	3.161		106	0.549	1655.9	1524.23	1871.36	2.776
107	0.786	317.01	302.098	406.885	3.999		107	0.774	1700.4	1551.73	1901.79	3.944
108	0.287	323.168	308.884	349.344	1.416		108	0.662	1603.7	1475.22	1731.15	3.347
109	0.799	319.652	292.63	370.931	4.063		109	0.674	1507.99	1419.69	1688.25	3.42
110	0.961	336.297	303.395	394.874	4.903		110	0.549	1579.3	1498.3	1766.83	2.778
111	0.637	309.306	297.666	332.945	3.225		111	0.574	1650.13	1503.78	1981.75	2.893
112	0.587	307.478	291.317	354.562	2.966		112	0.487	1610.63	1500.2	1789.14	2.443
113	0.824	314.65	298.189	349.445	4.192		113	0.686	1626.01	1512.64	1834.36	3.487
114	0.749	312.978	296.418	376.402	3.805		114	0.474	1743.3	1584.8	1954	2.389
115	0.724	303.91	289.948	348.313	3.676		115	0.599	1654.13	1561.97	1887.89	3.032
116	0.861	309.575	293.56	355.009	4.387		116	0.574	1645.2	1518.32	1860.4	2.898
117	0.861	318.212	300.37	357.017	4.426		117	0.574	1498.04	1402.16	1648.97	2.893
118	0.699	316.674	301.026	364.781	3.547		118	0.387	1685.67	1561.1	1907.18	1.931
119	0.824	309.284	293.387	343.741	4.227		119	0.736	1650.09	1551.57	1854.77	3.741
120	0.724	312.899	294.235	371.828	3.68		120	0.437	1676.26	1575.54	1886.83	2.193
121	0.462	304.25	287.514	328.163	2.314		121	0.387	1742.28	1573.02	2529.76	1.93
122	0.537	316.697	298.242	394.283	2.719		122	0.437	1930.79	1641.2	4095	2.202
123	0.911	306.352	290.323	331.538	4.646		123	0.861	1659	1449.59	1893.17	4.388
124	0.899	306.024	292.509	340.61	4.625		124	0.662	1694.66	1537.72	1933.36	3.387
125	0.686	304.786	291.505	357.502	3.484		125	0.711	1738.73	1546.63	2005.9	3.644
126	0.836	313.246	297.052	331.884	4.257		126	0.637	1681.07	1517.81	1909.51	3.21
127	0.849	302.331	289.588	350.717	4.32		127	0.886	1576.81	1471.79	1652.48	4.514
128	0.587	316.754	301.427	346.518	2.955		128	0.362	1797.6	1634.52	2725.68	1.804
129	0.811	313.56	298.545	366.208	4.115		129	0.374	1857.59	1756.18	2058.93	1.866
130	0.811	307.924	294.244	339.407	4.126		130	0.412	1660.82	1367.66	1813.19	2.061
131	0.836	309.025	294.734	354.62	4.252		131	0.562	1531.27	1440.02	2112.5	2.838
132	0.786	317.487	305.266	356.639	4.014		132	0.562	1453.02	1358.5	1626.37	2.844
133	0.899	304.571	289.26	365.063	4.58		133	1.123	1535.66	1431.37	1896.7	5.738
134	0.761	309.407	294.01	375.606	3.874		134	1.123	1464.85	1396.82	1621.69	5.767
135	1.248	318.474	294.525	359.922	6.385		135	1.061	1752.73	1520.84	1962.53	5.416
136	1.098	317.893	295.794	366.031	5.614		136	0.437	1579.31	1467.34	2194.86	2.185
137	0.911	316.732	293.523	461.03	4.63		137	0.811	1702.63	1594.19	1826.47	4.112
138	0.424	315.142	302.418	348.708	2.124		138	0.449	1590.18	1505	1761.31	2.266
139	0.686	320.634	305.764	381.12	3.496		139	0.686	1702.92	1599.45	1960.85	3.493
140	0.899	311.15	299.376	336.532	4.586		140	0.487	1664.55	1579.21	1894.18	2.461
141	0.674	316.118	301.584	356.705	3.416		141	0.362	1677.07	1550	2228.34	1.812
142	0.961	326.092	309.995	379.045	4.945		142	0.736	1604.35	1501.5	1844.2	3.752
143	1.148	321.451	297.523	356.383	5.87		143	0.949	1617.17	1544.86	1754.91	4.84
144	0.462	313.123	299.444	337.118	2.324		144	0.624	1631.2	1497.72	2294.07	3.15
145	0.886	310.759	295.393	347.055	4.517		145	0.524	1688.71	1514.22	2006.48	2.632
146	0.424	321.794	312.547	339.526	2.124		146	0.686	1882.52	1622.97	2578.9	3.469
147	0.387	344.002	319.031	400.725	1.93		147	0.686	1748.26	1632.68	2078.14	3.516
148	0.462	336.407	314.137	387.524	2.331		148	0.711	1681.56	1451.56	2758.55	3.646
149	1.847	330.598	301.816	376.453	9.48		149	0.424	2001.23	1747.26	3328.4	2.128
150	0.562	324.93	307.65	366.383	2.846		150	0.574	1719.1	1520.75	2471.38	2.89
151	0.399	317.072	303.677	339.112	1.997		151	0.824	1693.79	1619.59	1961.61	4.225
152	0.599	308.139	289.083	371.395	3.039		152	0.874	1675.55	1566.08	1988.97	4.451
153	0.874	321.36	306.254	347.276	4.451		153	0.637	1716	1631.82	2006.38	3.257
154	1.111	302.036	284.543	349.451	5.681		154	0.599	1717.33	1603.95	2023.43	3.031
155	0.649	298.967	287.321	317.769	3.288		155	0.924	1745.62	1517.3	4095	4.705
156	1.036	311.094	298.629	338.241	5.286		156	0.699	1664.29	1543.64	1952.35	3.56
157	0.849	313.532	286.95	365.937	4.319		157	0.537	1553.04	1444.09	1910.21	2.716
158	0.462	299.054	284.299	311.615	2.328		158	0.549	1620.39	1474.01	2265.22	2.778
159	0.899	320.481	296.713	347.063	4.579		159	0.587	2007.4	1707.19	2209.54	2.98
160	0.936	319.896	306.988	345.342	4.773		160	0.549	1612.36	1497.04	1971.73	2.782
161	0.736	361.741	312.72	417.606	3.744		161	1.023	1684.92	1459.75	2152.28	5.225
162	0.524	309.989	293.248	386.043	2.647		162	0.699	1670.16	1565.65	1852.82	3.549
163	1.086	319.464	301.185	343.099	5.543		163	0.499	1709.54	1547.58	1851.87	2.525
164	0.449	310.332	292.716	348.929	2.257		164	0.911	1566.22	1449.09	1785.59	4.677
165	0.537	312.186	299.411	365.858	2.719		165	1.236	1892.59	1555.46	2187.44	6.318
166	0.961	300.295	282.587	333.881	4.883		166	0.899	1631.72	1508.29	1949.76	4.58
167	0.986	317.932	300.412	340.515	5.033		167	0.574	1604.02	1500.02	1840.21	2.909
168	0.961	307.569	289.916	349.303	4.901		168	1.186	1862.29	1592.56	2285.11	6.061
169	0.936	304.493	278.702	368.518	4.773		169	0.449	1498.68	1431.67	1735.22	2.257
170	1.073	305	281.64	333.202	5.482		170	0.462	1562.09	1459.54	1729.53	2.313
171	0.587	298.321	284.317	320.945	2.98		171	0.524	1501.51	1397.82	1857.63	2.653
172	1.098	296.069	282.796	348.8	5.611		172	0.711	1632.42	1522.55	1926.98	3.628
173	1.048	301.452	287.69	390.687	5.354		173	0.649	1450.49	1390.74	1548.03	3.284
174	0.686	293.844	282.087	335.784	3.49		174	0.537	1458.88	1373.14	1710.85	2.712
175	0.861	301.722	287.715	359.862	4.387		175	0.824	1626.55	1524.93	2007.29	4.227
176	0.961	302.61	290.43	337.724	4.902		176	0.724	1690.63	1498.29	1878.31	3.691
177	1.473	311.553	295.461	334.696	7.549		177	0.449	1636.81	1538.08	2041.22	2.255
178	0.724	311.383	292.677	350.323	3.681		178	0.349	1610.75	1450.15	2163.75	1.743
179	0.599	304.262	286.344	318.562	3.039		179	0.312	1488.43	1403.5	1725.63	1.548
180	0.599	340.615	314.986	385.101	3.032		180	0.961	1649.44	1494.48	1780.68	4.949
181	0.699	294.204	281.227	334.853	3.546		181	1.161	1743.14	1473.71	2093.87	5.946
182	0.512	297.996	285.558	342.66	2.581		182	0.662	1706.27	1517.7	2331.53	3.353
183	0.761	298.24	285.796	336.809	3.873		183	0.999	1487.05	1384.19	1746.4	5.144
184	1.048	296.796	278.376	348.217	5.353		184	0.849	1580.51	1419.84	1787.25	4.322
185	1.136	308.624	288.001	348.599	5.805		185	0.749	1652.67	1510.3	1839.6	3.838
186	0.761	314.171	296.045	350.58	3.854		186	1.173	1569.21	1266.56	1740.81	6.032
187	0.686	296.547	287.088	317.854	3.486		187	0.686	1540.47	1442.93	1684.74	3.517
188	1.036	299.287	285.439	381.033	5.289		188	0.674	1491.54	1256.01	1624.28	3.405
189	1.535	306.212	285.761	321.405	7.87		189	0.462	1578.2	1430.13	1825.4	2.325
190	0.711	306.018	290.004	375.223	3.645		190	0.949	1650.16	1483.19	1905.08	4.837
191	1.073	299.801	287.774	318.783	5.483		191	0.699	1675.82	1565.12	1935.61	3.541
192	0.499	313.766	296.005	337.279	2.522		192	0.649	1822.54	1510.62	2175.07	3.322
193	1.198	310.567	294.807	373.993	6.128		193	0.499	1813.61	1563.2	2606.41	2.506
194	1.023	309.853	279.447	355.752	5.225		194	0.399	1645.99	1501.61	3771.83	1.993
195	0.824	303.97	284.633	332.411	4.193		195	0.549	1555.64	1458.07	1788.5	2.784
196	0.749	329.143	318.032	375.799	3.838		196	0.437	1471.01	1369.27	1667.74	2.185
197	1.223	323.615	294.46	406.227	6.26		197	0.462	1514.88	1401.83	1871.7	2.313
198	0.724	322.395	304.832	390.495	3.686		198	0.462	1464.44	1386.88	1545.57	2.313
199	0.686	309.227	287.506	361.192	3.475		199	0.437	1616.7	1535.36	1802.65	2.187
200	0.949	308.832	291.451	330.731	4.837		200	0.537	1517.51	1442.22	1659.14	2.72
201	0.474	322.035	303.795	372.85	2.395		201	0.924	1952.54	1675.5	2204.05	4.75
202	0.524	331.44	312.19	386.439	2.65		202	0.537	1710.13	1557.21	2029.53	2.717
203	0.487	307.373	296.016	335.171	2.451		203	0.961	1586.08	1441.1	1763.29	4.945
204	0.587	311.493	294.763	381.486	2.98		204	0.649	1745.85	1553.7	2177.1	3.288
205	0.524	318.291	302.393	347.344	2.65		205	0.474	1619.95	1516.62	1933.99	2.379
206	0.674	311.872	297.87	344.241	3.415		206	0.499	1512.87	1443.77	1746.7	2.522
207	0.499	313.435	302.743	348.823	2.519		207	0.699	1653.02	1517.67	1814.81	3.557
208	0.487	323.284	305.041	392.675	2.45		208	0.799	1585.58	1475.75	1826.57	4.063
209	0.686	318.754	302.619	353.487	3.516		209	0.986	1833.89	1563.77	2114.72	5.029
210	1.098	324.101	298.941	374.532	5.612		210	0.537	1641.16	1539.22	1835.76	2.712
211	1.036	317.963	298.756	352.85	5.287		211	0.637	1626.54	1482.51	1850.91	3.223
212	0.786	310.757	296.12	375.845	3.998		212	0.936	1593.62	1501.68	1758.22	4.82
213	0.549	310.382	298.046	324.978	2.769		213	0.512	1460.85	1406.66	1551.27	2.59
214	1.023	313.209	292.4	392.911	5.226		214	0.474	1568.61	1446.6	1947.55	2.397
215	0.549	306.964	289.416	338.935	2.76		215	0.524	1872.52	1596.38	2715.28	2.65
216	0.574	304.772	293.107	331.249	2.892		216	0.412	2024.32	1878.82	4095	2.064
217	0.374	298.44	281.529	321.933	1.876		217	0.711	1625.83	1470.59	1874.87	3.619
218	0.649	300.499	285.595	325.834	3.289		218	0.799	1698.7	1610.52	1908.42	4.064
219	0.861	314.571	293.871	394.674	4.385		219	0.874	1645.83	1497.85	1902.54	4.483
220	0.649	333.044	312.061	368.215	3.299		220	0.437	1450.71	1342.96	1895.94	2.202
221	0.861	315.615	298.576	409.348	4.385		221	0.462	1625.61	1455.26	1984.68	2.33
222	0.437	306.457	292.711	330.549	2.195		222	0.761	1570.93	1493.72	2004.32	3.879
223	0.474	310.615	295.079	324.566	2.389		223	0.786	1569.05	1421.32	1886.89	3.994
224	0.749	308.157	296.975	341.564	3.807		224	0.686	1533.78	1444.89	1809.66	3.476
225	0.524	310.121	297.099	348.5	2.65		225	0.662	1572.71	1431.96	1862.87	3.356
226	0.637	329.263	312.42	361.502	3.224		226	0.761	1617.02	1498	2045.25	3.874
227	0.549	315.423	298.485	355.489	2.769		227	0.574	1831.99	1670.3	2047.86	2.901
228	0.549	312.376	299.549	344.181	2.774		228	0.949	1520.73	1288.1	1815.07	4.859
229	0.487	327.716	311.489	348.659	2.453		229	0.412	1454.96	1346.42	1831.51	2.069
230	0.974	312.242	293.569	381.123	4.968		230	0.612	1638.3	1449.99	3399.83	3.094
231	0.774	316.726	304.272	367.584	3.935		231	0.836	1749.43	1641.27	1966.71	4.259
232	1.036	313.217	294.251	390.147	5.292		232	0.499	1686.52	1541.01	1925.08	2.527
233	0.961	316.678	303.118	339.306	4.901		233	0.524	1559.72	1415.08	1981.89	2.64
234	0.612	314.329	299.549	347.334	3.102		234	0.437	1830.61	1551.92	2151.34	2.191
235	0.849	310.354	291.164	337.766	4.322		235	0.674	1744.06	1566.41	1931.57	3.422
236	0.549	312.467	296.804	375.935	2.787		236	0.3	1698.61	1582.38	1958.65	1.485
237	1.623	305.304	286.194	329.834	8.326		237	0.749	1507.4	1420.76	1594.19	3.799
238	0.512	299.783	289.176	322.439	2.575		238	0.911	1487.13	1416.77	1607.23	4.66
239	1.011	302.171	284.916	348.555	5.158		239	0.574	1587.98	1468.8	1824.51	2.908
240	0.699	300.337	288.901	314.688	3.548		240	0.674	1688.29	1532.64	2007.7	3.422
241	0.936	315.76	304.215	346.849	4.81		241	0.549	1635.9	1535.82	1794.38	2.762
242	0.587	326.367	310.058	383.288	2.962		242	0.612	1649.03	1533.65	1894.87	3.102
243	0.549	320.535	303.447	379.823	2.78		243	0.637	1638.68	1482.77	1982.06	3.23
244	0.512	316.058	297.94	339.697	2.57		244	0.549	1645.86	1477.85	1818.94	2.76
245	0.649	307.292	293.985	318.821	3.288		245	0.574	1569.97	1474.08	1684.88	2.893
246	0.711	301.444	287.381	326.391	3.602		246	0.599	2452.99	2144.35	2806.74	3.038
247	0.487	301.116	289.166	349.863	2.443		247	0.899	2756.5	2095.11	4095	4.613
248	0.999	302.695	286.768	356.709	5.094		248	0.686	1598.93	1439.52	2313.33	3.49
249	0.936	298.541	284.355	365.996	4.776		249	0.587	1535.12	1444.94	1792.81	2.955
250	1.323	304.087	288.457	342.579	6.773		250	0.749	1756.96	1473.59	2081.88	3.823
251	0.474	304.225	291.673	326.028	2.389		251	0.399	1854.05	1672.1	3149.69	2.006
252	0.374	309.633	295.902	333.801	1.871		252	1.036	1549.74	1428.84	1755.94	5.323
253	0.449	326.716	309.981	371.09	2.251		253	0.749	1764.86	1599.39	2351.14	3.838
254	1.161	306.504	284.026	324.082	5.938		254	0.649	1915.53	1781.63	2499.04	3.297
255	1.198	301.51	288.96	345.445	6.129		255	0.474	1821.88	1724.23	2146.92	2.387
256	0.562	316.37	300.396	362.085	2.834		256	0.637	1541.66	1455.67	1660.39	3.257
257	0.911	307.856	287.497	356.04	4.641		257	0.686	1603.32	1501.11	1717.85	3.474
258	0.587	300.468	284.565	354.305	2.975		258	0.412	1665.19	1535.7	2354.1	2.067
259	0.736	321.718	299.077	363.247	3.748		259	0.437	1592.85	1512.92	1854.13	2.195
260	0.349	294.972	282.802	326.681	1.735		260	0.337	1565.65	1500.69	1751.6	1.672
261	0.736	304.785	291.559	341.534	3.734		261	0.325	1962.37	1766.49	2239.99	1.611
262	0.686	314.08	297.799	373.487	3.493		262	0.462	1622.97	1525.47	2170.34	2.314
263	0.462	314.747	304.668	343.302	2.313		263	0.474	1616.99	1527.55	1741.75	2.387
264	0.724	307.203	293.217	347.127	3.691		264	0.649	1586.15	1467.72	1755	3.289
265	0.711	301.348	288.433	360.506	3.607		265	0.374	1677.89	1585.55	1983.21	1.871
266	0.549	307.008	290.696	351.365	2.77		266	0.325	1672.32	1448.42	1874.84	1.613
267	1.023	305.629	291.675	368.006	5.224		267	0.549	1684.63	1603.81	1830.13	2.762
268	0.574	307.507	291.826	356.131	2.896		268	0.374	1466.37	1412.16	1565.05	1.868
269	0.362	307.37	293.281	321.74	1.814		269	0.674	1544.51	1455.22	1665.32	3.422
270	0.612	318.139	304.935	337.576	3.092		270	0.599	1588.02	1497.32	1750.01	3.043
271	0.861	324.336	308.335	357.673	4.426		271	0.399	1639.91	1545.37	1980.62	1.998
272	0.674	309.029	295.016	330.852	3.405		272	0.449	1720	1614.72	1895.31	2.253
273	0.499	315.647	298.973	337.691	2.517		273	0.949	1630.93	1483	2172.67	4.839
274	1.061	316.378	291.637	356.171	5.433		274	0.462	1615.68	1482.68	1907.61	2.325
275	0.761	330.708	315.098	387.328	3.873		275	0.387	1711.45	1525.11	2401.8	1.936
276	0.736	307.069	294.184	325.518	3.778		276	0.662	1511.78	1416.52	1770.82	3.349
277	0.524	299.203	288.05	340.322	2.654		277	0.562	1494.39	1356.84	1866.63	2.844
278	0.424	330.076	310.639	355.989	2.131		278	0.437	1449.8	1350.26	1725.88	2.199
279	0.649	320.928	306.366	341.736	3.304		279	0.949	1625.87	1518.5	1822.05	4.839
280	0.899	323.181	302.039	383.307	4.581		280	0.949	1656.68	1550.75	1786.54	4.838
281	0.749	320.549	309.517	340.123	3.805		281	0.662	1491.9	1385.89	1788.26	3.356
282	0.899	314.641	302.286	346.015	4.58		282	0.974	1548.15	1261.86	1753.97	4.966
283	1.161	329.22	313.782	353.464	5.934		283	0.649	1685.76	1440.24	2021.2	3.304
284	0.587	313.07	299.432	337.474	2.966		284	0.686	1519.27	1391.38	1690.1	3.499
285	0.649	304.694	290.186	323.802	3.299		285	0.699	1525.83	1401.28	1879.17	3.555
286	1.248	325.988	310.54	346.374	6.39		286	0.849	1485.38	1378.67	1732.31	4.322
287	0.649	309.532	294.089	340.636	3.299		287	0.499	1827.19	1506.38	2965.07	2.528
288	0.624	317.8	299.331	383.849	3.174		288	0.424	2140.89	1854.1	4095	2.132
289	1.023	317.036	295.987	348.611	5.225		289	0.424	1530.81	1456.75	1755.02	2.123
290	0.924	309.972	292.493	356.36	4.709		290	0.724	1552.11	1456.74	1713.6	3.675
291	0.562	315.707	305.094	332.386	2.827		291	0.612	1560.17	1452.26	1821.26	3.095
292	0.374	310.434	295.326	352.27	1.864		292	0.362	1634.64	1492.59	2270.15	1.805
293	0.899	319.438	305.389	377.51	4.584		293	0.437	1638.05	1472.41	3697.58	2.184
294	0.487	306.772	292.813	364.306	2.441		294	0.936	1558.8	1380.35	1702.47	4.805
295	0.811	313.203	294.577	351.268	4.16		295	0.574	1487.7	1398.58	1671.51	2.901
296	0.699	306.302	288.836	352.633	3.546		296	0.499	1702.27	1534.59	1956.07	2.528
297	1.61	316.807	298.024	337.291	8.26		297	0.774	1473.22	1359.5	1655.67	3.952
298	1.223	307.397	289.083	366.728	6.276		298	0.424	1457.3	1349.04	1719.63	2.131
299	0.612	314.746	300.858	348.917	3.099		299	0.462	1430.58	1309.24	1845.87	2.313
300	0.924	327.711	303.094	372.653	4.71		300	0.462	1573.28	1435.75	1878.22	2.329
301	0.836	303.176	283.867	341.618	4.257		301	0.524	1416.18	1313.06	1714.38	2.647
302	1.261	329.808	292.369	400.97	6.449		302	0.562	1452.94	1370.36	1865.16	2.844
303	0.974	303.144	287.019	328.526	4.966		303	0.686	1431.57	1363.72	1556.89	3.472
304	0.449	298.034	285.253	329.743	2.254		304	0.574	1502.62	1392.26	1794	2.909
305	0.474	300.126	285.862	341.774	2.389		305	0.599	1524.88	1433.52	1753.12	3.025
306	0.836	311.315	285.885	369.785	4.257		306	0.724	1412.34	1305.95	1647.66	3.709
307	1.985	315.896	287.374	347.842	10.194		307	0.512	1385.71	1322.35	1561.95	2.58
308	0.499	313.322	294.125	375.141	2.521		308	0.574	1602.15	1498.5	1895.15	2.898
309	0.499	313.322	294.125	375.141	2.521
310	0.649	306.232	292.902	361.389	3.285
311	0.612	309.863	296.686	342.176	3.093
312	0.449	306.173	285.378	358.414	2.26
313	0.799	311.66	291.321	364.397	4.096
314	1.348	309.083	284.034	361.964	6.903
315	1.086	316.421	299.726	367.243	5.548
316	0.524	299.451	288.08	318.886	2.647
317	0.674	310.143	288.795	396.959	3.418
318	0.462	332.799	315.138	356.416	2.318
319	0.999	306.918	278.891	363.744	5.102
320	0.624	303.134	275.089	365.374	3.157
321	0.711	314.205	298.138	367.462	3.607
322	0.974	331.4	300.934	430.646	4.973
323	1.198	320.046	293.432	381.274	6.124
324	0.924	319.077	297.123	363.767	4.75
325	1.648	308.975	288.38	373.117	8.448
326	0.861	311.907	299.435	324.854	4.388
327	0.624	312.137	297.772	336.66	3.147
328	0.986	318.48	300.728	356.261	5.033
329	0.974	327.033	293.173	375.804	4.966
330	1.211	309.116	291.523	335.211	6.192
331	0.736	310.736	294.974	339.887	3.741
332	0.924	308.527	290.853	365.311	4.71
333	0.861	327.87	292.419	380.86	4.386
334	0.549	313.172	291.984	400.775	2.769
335	0.612	312.692	298.297	357.096	3.098
336	0.749	316.98	298.598	383.802	3.807
337	1.111	304.497	291.632	370.937	5.673
338	0.711	298.795	286.561	327.57	3.612
339	1.236	311.661	291.18	331.378	6.321
340	1.061	310.662	291.492	394.497	5.42
341	0.699	300.393	281.29	365.392	3.554
342	1.073	311.937	297.358	348.118	5.484
343	0.637	318.145	299.178	337.961	3.257
344	0.799	340.309	317.881	372.089	4.1
345	0.799	320.58	304.925	347.709	4.096
346	0.662	310.523	297.229	366	3.386
347	0.924	324.417	302.194	402.68	4.709

## Sheet: 0uM sig Cell
Bin	Frequency	N	0µM σD::tet cell, n=420
1	1	420	0.00238095
2	91		0.216667
3	124		0.295238
4	58		0.138095
5	20		0.047619
6	31		0.0738095
7	27		0.0642857
8	17		0.0404762
9	19		0.0452381
10	12		0.0285714
11	3		0.00714286
12	5		0.0119048
13	0		0
14	2		0.0047619
15	2		0.0047619
16	4		0.00952381
17	1		0.00238095
18	1		0.00238095
19	0		0
20	0		0
21	1		0.00238095
22	1		0.00238095
23	0		0
24	0		0
25	0		0
26	0		0
27	0		0
28	0		0
29	0		0
30	0		0
31	0		0
32	0		0
33	0		0
34	0		0
35	0		0
36	0		0
37	0		0
38	0		0
39	0		0
40	0		0
More	0		0

## Sheet: 0uM SigmaD
					chain length							cell length
1	1.273	277.347	266.74	299.246	6.518	7.50127	1	1.273	277.347	266.74	299.246	6.518	4.23293
2	2.309	280.317	264.291	317.704	11.866		2	2.309	280.317	264.291	317.704	11.866
3	1.073	289.561	277.709	307.501	5.496		3	1.073	289.561	277.709	307.501	5.496
4	1.61	283.212	264.886	317.798	8.317		4	1.61	283.212	264.886	317.798	8.317
5	1.535	280.582	263.951	315.069	7.871		5	1.535	280.582	263.951	315.069	7.871
6	0.999	277.895	265.852	303.221	5.117		6	0.999	277.895	265.852	303.221	5.117
7	1.011	280.43	264.126	304.98	5.162		7	1.011	280.43	264.126	304.98	5.162
8	0.662	282.717	270.16	317.543	3.368		8	0.662	282.717	270.16	317.543	3.368
9	1.311	277.242	264.963	312.93	6.709		9	1.311	277.242	264.963	312.93	6.709
10	0.849	273.782	266.43	291.619	4.358		10	0.849	273.782	266.43	291.619	4.358
11	1.173	279.011	263.381	296.679	5.997		11	1.173	279.011	263.381	296.679	5.997
12	0.961	295.006	276.188	313.177	4.945		12	0.961	295.006	276.188	313.177	4.945
13	1.298	284.053	268.252	298.301	6.676		13	1.298	284.053	268.252	298.301	6.676
14	1.598	281.173	267.474	300.458	8.193		14	1.598	281.173	267.474	300.458	8.193
15	1.236	278.939	269.037	323.433	6.322		15	1.236	278.939	269.037	323.433	6.322
16	1.585	283.361	266.274	306.051	8.127		16	1.585	283.361	266.274	306.051	8.127
17	1.36	278.933	262.103	339.223	6.966		17	1.36	278.933	262.103	339.223	6.966
18	1.573	274.723	261.849	286.002	8.068		18	1.573	274.723	261.849	286.002	8.068
19	2.334	284.378	263.664	322.557	11.997		19	2.334	284.378	263.664	322.557	11.997
20	0.811	272.831	264.032	296.36	4.135		20	0.811	272.831	264.032	296.36	4.135
21	1.86	279.493	266.46	331.968	9.549		21	1.86	279.493	266.46	331.968	9.549
22	0.824	287.217	273.797	305.972	4.201		22	0.824	287.217	273.797	305.972	4.201
23	1.173	290.871	274.037	326.26	5.998		23	1.173	290.871	274.037	326.26	5.998
24	1.672	312.934	274.378	355.667	8.577		24	1.672	312.934	274.378	355.667	8.577
25	1.336	275.405	261.245	297.611	6.837		25	1.336	275.405	261.245	297.611	6.837
26	2.896	285.506	268.28	341.217	14.901		26	2.896	285.506	268.28	341.217	14.901
27	1.598	286.014	269.613	319.121	8.194		27	1.598	286.014	269.613	319.121	8.194
28	1.123	282.517	270.871	315.127	5.742		28	1.123	282.517	270.871	315.127	5.742
29	1.011	287.12	271.487	326.189	5.159		29	1.011	287.12	271.487	326.189	5.159
30	0.949	288.095	275.655	311.051	4.84		30	0.949	288.095	275.655	311.051	4.84
31	1.286	290.094	273.341	315.938	6.583		31	1.286	290.094	273.341	315.938	6.583
32	1.373	277.179	258.512	312.136	7.088		32	1.373	277.179	258.512	312.136	7.088
33	1.385	275.815	260.695	303.026	7.096		33	1.385	275.815	260.695	303.026	7.096
34	1.76	281.113	265.095	322.337	9.033		34	1.76	281.113	265.095	322.337	9.033
35	1.473	284.726	273.446	309.894	7.545		35	1.473	284.726	273.446	309.894	7.545
36	1.96	300.127	278.598	332.482	10.064		36	1.96	300.127	278.598	332.482	10.064
37	1.922	299.672	270.69	347.671	9.872		37	1.922	299.672	270.69	347.671	9.872
38	0.624	279.87	270.611	302.851	3.166		38	0.624	279.87	270.611	302.851	3.166
39	0.624	281.659	267.758	302.982	3.16		39	0.624	281.659	267.758	302.982	3.16
40	0.861	284.626	267.803	312.921	4.422		40	0.861	284.626	267.803	312.921	4.422
41	3.083	283.496	269.206	316.749	15.873		41	3.083	283.496	269.206	316.749	15.873
42	0.774	281.152	267.47	337.035	3.936		42	0.774	281.152	267.47	337.035	3.936
43	0.462	279.96	268.134	301.5	2.33		43	0.462	279.96	268.134	301.5	2.33
44	1.735	285.867	266.918	312.262	8.901		44	1.735	285.867	266.918	312.262	8.901
45	1.935	275.565	262.219	312.56	9.934		45	1.935	275.565	262.219	312.56	9.934
46	1.236	277.225	266.732	289.239	6.323		46	1.236	277.225	266.732	289.239	6.323
47	1.011	277.264	265.21	314.669	5.163		47	1.011	277.264	265.21	314.669	5.163
48	1.623	281.841	270.563	303.771	8.32		48	1.623	281.841	270.563	303.771	8.32
49	1.56	281.967	270.531	302.379	8.001		49	1.56	281.967	270.531	302.379	8.001
50	1.373	279.429	269.068	310.372	7.031		50	1.373	279.429	269.068	310.372	7.031
51	1.71	283.389	271.383	307.781	8.774		51	1.71	283.389	271.383	307.781	8.774
52	2.571	287.693	265.625	320.939	13.227		52	2.571	287.693	265.625	320.939	13.227
53	1.061	282.187	271.129	327.961	5.417		53	1.061	282.187	271.129	327.961	5.417
54	1.648	298.131	263.562	346.966	8.45		54	1.648	298.131	263.562	346.966	8.45
55	1.286	276.211	264.752	314.565	6.583		55	1.286	276.211	264.752	314.565	6.583
56	0.911	282.548	269.369	317.738	4.676		56	0.911	282.548	269.369	317.738	4.676
57	2.172	304.308	273.463	371.044	11.155		57	2.172	304.308	273.463	371.044	11.155
58	1.111	284.508	269.953	296.675	5.678		58	1.111	284.508	269.953	296.675	5.678
59	1.186	292.867	271.432	324.911	6.064		59	1.186	292.867	271.432	324.911	6.064
60	1.885	283.45	270.469	322.527	9.676		60	1.885	283.45	270.469	322.527	9.676
61	1.211	295.307	271.517	343.817	6.192		61	1.211	295.307	271.517	343.817	6.192
62	0.562	288.707	274.497	325.785	2.84		62	0.562	288.707	274.497	325.785	2.84
63	1.298	292.633	270.094	316.302	6.642		63	1.298	292.633	270.094	316.302	6.642
64	1.473	283.243	269.606	297.663	7.547		64	1.473	283.243	269.606	297.663	7.547
65	1.423	282.649	269.929	320.959	7.332		65	1.423	282.649	269.929	320.959	7.332
66	0.936	288.5	273.969	321.307	4.773		66	0.936	288.5	273.969	321.307	4.773
67	1.598	285.227	272.229	311.08	8.192		67	1.598	285.227	272.229	311.08	8.192
68	2.596	278.444	263.275	291.188	13.35		68	2.596	278.444	263.275	291.188	13.35
69	0.836	283.633	274.274	297.893	4.238		69	0.836	283.633	274.274	297.893	4.238
70	1.286	279.491	269.353	296.424	6.58		70	1.286	279.491	269.353	296.424	6.58
71	1.248	283.4	270.237	324.98	6.418		71	1.248	283.4	270.237	324.98	6.418
72	0.999	298.976	281.724	324.775	5.096		72	0.999	298.976	281.724	324.775	5.096
73	1.336	289.225	271.478	312.55	6.835		73	1.336	289.225	271.478	312.55	6.835
74	1.435	294.289	280.957	315.004	7.352		74	1.435	294.289	280.957	315.004	7.352
75	1.61	294.297	275.799	383.578	8.258		75	1.61	294.297	275.799	383.578	8.258
76	1.111	288.956	279.069	310.78	5.675		76	1.111	288.956	279.069	310.78	5.675
77	1.086	306.939	285.836	381.445	5.55		77	1.086	306.939	285.836	381.445	5.55
78	1.435	291.292	273.775	335.166	7.354		78	1.435	291.292	273.775	335.166	7.354
79	0.824	281.98	268.183	322.386	4.202		79	0.824	281.98	268.183	322.386	4.202
80	1.36	293.975	271.923	460.891	6.97		80	1.36	293.975	271.923	460.891	6.97
81	1.772	294.594	264.215	343.127	9.097		81	1.772	294.594	264.215	343.127	9.097
82	1.248	298.379	278.059	351.071	6.432		82	1.248	298.379	278.059	351.071	6.432
83	0.999	294.317	277.454	314.217	5.097		83	0.999	294.317	277.454	314.217	5.097
84	1.086	283.83	268.489	312.809	5.554		84	1.086	283.83	268.489	312.809	5.554
85	1.935	279.101	264.922	312.794	9.933		85	1.935	279.101	264.922	312.794	9.933
86	0.899	276.529	262.923	302.875	4.593		86	0.899	276.529	262.923	302.875	4.593
87	1.61	279.08	266.345	338.845	8.257		87	1.61	279.08	266.345	338.845	8.257
88	1.772	279.997	266.877	314.926	9.095		88	1.772	279.997	266.877	314.926	9.095
89	1.36	285.416	270.623	323.128	6.966		89	1.36	285.416	270.623	323.128	6.966
90	1.498	290.696	271.669	335.752	7.674		90	1.498	290.696	271.669	335.752	7.674
91	1.236	289.015	277.082	305.571	6.322		91	1.236	289.015	277.082	305.571	6.322
92	0.961	281.049	265.473	335.392	4.936		92	0.961	281.049	265.473	335.392	4.936
93	1.935	287.556	274.818	307.545	9.936		93	1.935	287.556	274.818	307.545	9.936
94	1.123	296.534	276.276	315.79	5.741		94	1.123	296.534	276.276	315.79	5.741
95	1.311	280.659	265.268	309.437	6.711		95	1.311	280.659	265.268	309.437	6.711
96	4.244	297.28	270.948	570	21.872		96	4.244	297.28	270.948	570	21.872
97	1.485	283.112	271.31	312.216	7.615		97	1.485	283.112	271.31	312.216	7.615
98	0.612	283.156	270.389	296.393	3.091		98	0.612	283.156	270.389	296.393	3.091
99	1.286	281.532	268.674	298.231	6.581		99	1.286	281.532	268.674	298.231	6.581
100	0.537	286.215	273.272	301.066	2.702		100	0.537	286.215	273.272	301.066	2.702
101	3.295	291.415	268.338	342.175	16.963		101	3.295	291.415	268.338	342.175	16.963
102	1.672	290.819	271.484	309.296	8.581		102	1.672	290.819	271.484	309.296	8.581
103	1.023	298.597	277.822	333.706	5.224		103	1.023	298.597	277.822	333.706	5.224
104	0.986	290.217	275.795	325.953	5.08		104	0.986	290.217	275.795	325.953	5.08
105	3.02	292.522	272.975	327.839	15.549		105	3.02	292.522	272.975	327.839	15.549
106	0.736	303.735	280.701	350.834	3.744		106	0.736	303.735	280.701	350.834	3.744
107	1.311	291.697	271.752	337.497	6.709		107	1.311	291.697	271.752	337.497	6.709
108	0.537	305.228	290.719	318.567	2.72		108	0.537	305.228	290.719	318.567	2.72
109	2.197	308.74	270.945	570	11.288		109	2.197	308.74	270.945	570	11.288
110	0.736	307.724	281.985	347.213	3.744		110	0.736	307.724	281.985	347.213	3.744
111	0.811	290.114	273.584	343.327	4.122		111	0.811	290.114	273.584	343.327	4.122
112	2.072	299.776	274.38	331.778	10.645		112	2.072	299.776	274.38	331.778	10.645
113	1.261	296.301	277.332	369.158	6.448		113	1.261	296.301	277.332	369.158	6.448
114	3.495	296.996	265.685	364.081	17.996		114	3.495	296.996	265.685	364.081	17.996
115	1.098	292.046	271.726	330.489	5.631		115	1.098	292.046	271.726	330.489	5.631
116	1.71	297.539	272.69	363.098	8.776		116	1.71	297.539	272.69	363.098	8.776
117	1.173	274.879	260.284	294.602	6		117	1.173	274.879	260.284	294.602	6
118	3.932	291.614	266.699	339.851	20.256		118	3.932	291.614	266.699	339.851	20.256
119	0.512	287.369	274.832	297.873	2.58		119	0.512	287.369	274.832	297.873	2.58
120	0.911	285.347	274.528	305.671	4.632		120	0.911	285.347	274.528	305.671	4.632
121	0.761	281.007	265.473	329.237	3.879		121	0.761	281.007	265.473	329.237	3.879
122	1.023	293.021	270.926	327.059	5.227		122	1.023	293.021	270.926	327.059	5.227
123	2.946	284.364	267.341	338.165	15.16		123	2.946	284.364	267.341	338.165	15.16
124	2.783	289.932	270.959	314.175	14.325		124	2.783	289.932	270.959	314.175	14.325
125	1.435	277.261	263.783	316.449	7.394		125	1.435	277.261	263.783	316.449	7.394
126	1.148	283.954	272.359	294.621	5.871		126	1.148	283.954	272.359	294.621	5.871
127	0.874	285.205	272.461	310.435	4.453		127	0.874	285.205	272.461	310.435	4.453
128	1.797	305.609	277.122	541.536	9.225		128	1.797	305.609	277.122	541.536	9.225
129	1.423	288.565	274.374	307.909	7.288		129	1.423	288.565	274.374	307.909	7.288
130	1.036	302.625	280.161	342.792	5.288		130	1.036	302.625	280.161	342.792	5.288
131	1.435	308.622	275.429	570	7.354		131	1.435	308.622	275.429	570	7.354
132	0.549	290.719	280.406	304.734	2.763		132	0.549	290.719	280.406	304.734	2.763
133	1.173	299.29	271.756	340.625	5.999		133	1.173	299.29	271.756	340.625	5.999
134	2.322	284.079	269.063	310.329	11.937		134	2.322	284.079	269.063	310.329	11.937
135	0.749	285.273	271.904	305.867	3.815		135	0.749	285.273	271.904	305.867	3.815
136	1.023	291.184	275.073	342.8	5.234		136	1.023	291.184	275.073	342.8	5.234
137	1.81	298.813	272.864	337.828	9.285		137	1.81	298.813	272.864	337.828	9.285
138	1.173	290.364	273.087	331.586	5.999		138	1.173	290.364	273.087	331.586	5.999
139	1.198	294.606	269.9	356.697	6.129		139	1.198	294.606	269.9	356.697	6.129
140	1.136	296.71	280.087	317.414	5.802		140	1.136	296.71	280.087	317.414	5.802
141	1.46	291.823	279.483	317.736	7.536		141	1.46	291.823	279.483	317.736	7.536
142	1.697	281.824	267.102	317.862	8.712		142	1.697	281.824	267.102	317.862	8.712
143	1.51	285.727	272.883	308.395	7.734		143	1.51	285.727	272.883	308.395	7.734
144	1.623	289.388	276.667	321.62	8.324		144	1.623	289.388	276.667	321.62	8.324
145	1.91	294.064	270.647	360.761	9.805		145	1.91	294.064	270.647	360.761	9.805
146	1.186	292.882	277.282	313.005	6.117		146	1.186	292.882	277.282	313.005	6.117
147	2.009	292.099	278.981	308.735	10.324		147	2.009	292.099	278.981	308.735	10.324
148	1.735	284.145	273.658	305.55	8.903		148	1.735	284.145	273.658	305.55	8.903
149	0.686	286.836	272.583	312.591	3.499		149	0.686	286.836	272.583	312.591	3.499
150	0.662	282.342	273.231	303.468	3.349		150	0.662	282.342	273.231	303.468	3.349
151	3.02	280.498	267.938	312.148	15.544		151	3.02	280.498	267.938	312.148	15.544
152	0.724	281.86	270.21	307.647	3.712		152	0.724	281.86	270.21	307.647	3.712
153	0.699	293.783	275.017	333.912	3.54		153	0.699	293.783	275.017	333.912	3.54
154	0.811	290.535	278.653	313.181	4.113		154	0.811	290.535	278.653	313.181	4.113
155	1.373	294.905	278.447	317.478	7.032		155	1.373	294.905	278.447	317.478	7.032
156	1.198	303.78	277.203	340.347	6.125		156	1.198	303.78	277.203	340.347	6.125
157	1.273	293.571	282.719	308.631	6.514		157	1.273	293.571	282.719	308.631	6.514
158	1.136	321.611	286.019	370.882	5.808		158	1.136	321.611	286.019	370.882	5.808
159	0.799	290.004	279.495	307.415	4.071		159	0.799	290.004	279.495	307.415	4.071
160	1.161	293.577	281.709	310.157	5.945		160	1.161	293.577	281.709	310.157	5.945
161	1.023	281.151	266.64	305.67	5.276		161	1.023	281.151	266.64	305.67	5.276
					12.52		162	0.437	1257.68	1211.6	1420.18	2.188			1	3.245	285.549	268.408	348.418	13.287	6.257	11.61	4.58	1	12.52
					6.32		163	0.562	1201.04	1150.25	1308.27	2.832			2	1.648	285.504	266.895	311.905	33.347	5.999	3.935	4.838	1	6.32
					5.676		164	0.3	1252.12	1188.01	1438.43	1.48			3	1.481	304.651	276.374	344.413	35.992	4.451	3.548	4.451	1	5.676
					12.193		165	0.262	1340.45	1291.06	1401.95	1.292			4	3.162	286.309	270.277	330.255	36.508	25.027	1.161	12.191	1	12.193
					7.286		166	0.399	1300.71	1249.62	1445.95	1.999			5	1.881	291.782	277.303	315.958	40.378	26.317	2.774	6.773	1	7.286
					4.68		167	0.399	1355.22	1264.69	3243	1.993			6	1.215	284.758	274.55	306.266	27.865	34.573	4.451	1.548	1	4.68
					7.97		168	0.612	1226.25	1190.85	1302.91	3.102			7	2.064	283.694	271.58	320.51	32.638	29.219	0.258	7.998	1	7.97
					11.222		169	0.774	1375.43	1183.18	3243	3.953			8	2.912	288.136	272.458	312.088	27.671	41.345	5.483	9.74	1	11.222
					4.12		170	0.599	1325.41	1226.75	1718.07	3.035			9	1.082	285.265	270.608	328.758	34.057	43.668	4.128	0.581	1	4.12
					7.225		171	0.574	1252.49	1050.06	1324.99	2.905			10	1.881	288.084	275.072	314.664	37.153	41.603	5.805	4.193	1	7.225
					9.611		172	0.612	1256.81	1166.82	1635.58	3.102			11	2.496	296.676	275.326	328.679	38.249	31.348	3.161	8.772	1	9.611
					12.582		173	0.624	1334.61	1250.3	1599.47	3.166			12	3.262	294.818	278.349	342.099	45.99	31.735	10.772	5.031	1	12.582
					5.224		174	0.512	1320.9	1208.74	1938.72	2.573			13	1.365	293.569	276.337	316.676	55.536	30.445	4.709	1.871	1	5.224
					8.191		175	0.499	1279.73	1226.46	1404.92	2.524			14	2.13	294.147	279.522	334.769	53.278	35.411	4.902	6.386	1	8.191
					8.708		176	0.574	1387.29	1296.07	1702.07	2.904			15	2.263	306.492	284.055	347.179	62.953	34.831	6.708	5.031	1	8.708
					9.297		177	0.412	1349.49	1297.17	1560.19	2.06			16	2.413	295.298	277.728	353	58.567	30.316	8.385	3.806	1	9.297
					7.994		178	0.312	1356.39	1271.72	1502.87	1.549			17	2.08	304.209	284.257	337.437	64.759	24.124	7.482	2.774	1	7.994
					17.04		179	0.349	1275.16	1199.57	1557.6	1.736			18	4.41	305.422	286.797	354.27	55.536	10.578	15.029	7.74	1	17.04
					7.226		180	0.374	1342.11	1248.15	1537.69	1.867			19	1.864	299.995	276.584	340.209	50.956	4.515	5.354	4.902	1	7.226
					4.979		181	0.3	1274.4	1219.59	1490.91	1.484			20	1.298	300.704	283.96	329.942	51.601	6.966	3.87	3.161	1	4.979
					5.418		182	0.387	1311.59	1243.23	1420.66	1.936			21	1.415	287.065	273.758	355.359	34.637	10.385	0.968	5.354	1	5.418
					6.54		183	0.424	1323.42	1245.46	1600.8	2.121			22	1.697	289.315	275.233	322.401	39.346	16.319	6.321	1.806	1	6.54
					5.892		184	0.449	1255.27	1172.8	1460.44	2.268			23	1.531	303.606	283.278	340.217	41.797	11.481	2.064	5.547	1	5.892
					10.127		185	0.512	1266.85	1172.88	1772.4	2.591			24	2.629	302.511	275.037	362.467	29.542	12.191	8.192	5.612	1	10.127
					7.035		186	0.387	1333.51	1257.61	1551.18	1.928			25	1.831	279.265	267.498	308.072	24.962	11.417	0.839	6.966	1	7.035
					7.224		187	0.462	1303.39	1229.85	1602.77	2.317			26	1.881	282.373	268.079	309.162	22.511	20.898	4.322	5.805	1	7.224
					6.236		188	0.462	1240.2	1176.69	1542.48	2.313			27	1.614	280.821	269.938	320.342	22.06	27.607	4.064	4.773	1	6.236
					5.547		189	0.424	1284.31	1227.32	1350.6	2.131			28	1.448	280.333	267.189	319.383	17.157	31.348	3.612	4.128	1	5.547
					4.002		190	0.761	1265.43	1192.47	1666.98	3.861			29	1.048	282.862	270.799	307.212	21.543	34.444	1.548	3.741	1	4.002
					7.99		191	0.487	1310.22	1208.78	1458.25	2.449			30	2.08	286.07	273.247	328.436	20.705	37.669	3.935	6.773	1	7.99
					4.754		192	0.275	1261.11	1218.54	1320	1.359			31	1.231	283.098	269.007	305.363	22.769	37.733	2.903	3.806	1	4.754
					9.805		193	0.275	1239.3	1166.78	1365.26	1.36			32	2.546	286.258	269.561	323.495	19.608	41.281	0.323	9.804	1	9.805
					3.985		194	0.275	1248.49	1201.62	1325.97	1.36			33	1.048	294.011	272.254	335.23	16.254	49.666	2.58	3.096	1	3.985
					5.337		195	0.312	1281.85	1217.77	1526.49	1.541			34	1.381	287.757	272.814	304.036	25.091	55.278	1.484	5.16	1	5.337
					4.1		196	0.562	1219.38	1155.94	1510.48	2.844			35	1.065	283.996	272.689	309.441	25.93	50.956	0.194	4.128	1	4.1
					13.286		197	0.587	1217.03	1126.16	1404.54	2.957			36	3.445	286.238	271.621	331.178	22.576	43.41	3.612	12.642	1	13.286
					5.496		198	0.374	1198.54	1150.07	1317.29	1.872			37	1.431	292.066	274.794	342.561	26.188	41.668	1.226	5.354	1	5.496
					2.506		199	0.462	1243.02	1149.05	1463.63	2.33			38	0.666	294.572	280.922	310.839	27.929	48.763	2.129	1.355	1	2.506
					10.572		200	0.499	1194.76	1098.34	1341.37	2.519			39	2.746	316.458	277.169	377.015	24.317	49.666	9.998	3.225	1	10.572
					6.791		201	0.574	1423.22	1267	1705.93	2.911			40	1.764	296.27	276.749	313.493	35.734	52.633	6.321	2.58	1	6.791
					10.058		202	0.537	1303.6	1108.34	2127.24	2.714			41	2.613	288.62	277.704	300.274	39.217	58.761	7.805	5.031	1	10.058
					2.844		203	0.462	1128.08	1071.36	1246.45	2.313			42	0.749	292.566	284.379	310.322	58.374	51.085	0.581	2.838	1	2.844
					2.906		204	0.724	1296.41	1215.36	1902.17	3.681			43	0.766	298.265	282.855	326.518	60.115	48.505	0.065	2.967	1	2.906
					3.085		205	0.499	1257.98	1210.77	1442.37	2.523			44	0.815	305.327	285.139	353.638	61.276	47.538	0.71	3.032	1	3.085
					6.772		206	0.637	1289.26	1227.1	1470.52	3.224			45	1.764	302.493	282.818	346.66	62.373	43.216	2	6.128	1	6.772
					12.323		207	0.711	1256.8	1149.16	1375.89	3.645			46	3.195	297.328	279.219	343.423	62.566	43.41	2.58	11.933	1	12.323
					15.093		208	0.462	1194.84	1107.15	1374.57	2.329			47	3.911	296.703	279.203	323.839	64.759	43.797	14.255	3.419	1	15.093
					13.937		209	0.474	1227.59	1116.33	1466.52	2.38			48	3.611	305.219	283.757	340.614	71.468	23.995	5.354	11.997	1	13.937
					6.203		210	0.399	1155.16	1108.37	1224.25	1.993			49	1.614	295.309	282.196	319.99	66.179	28.961	6.192	0.71	1	6.203
					4.666		211	0.474	1172	1070.77	1492.41	2.387			50	1.215	301.272	289.773	322.389	77.273	31.348	0.968	4.58	1	4.666
					5.08		212	0.474	1252.68	1106.54	1715.91	2.388			51	1.315	283.038	271.181	313.436	26.897	54.504	4.451	2.516	1	5.08
					10.582		213	0.437	1165.26	1067.32	1605.44	2.202			52	2.746	302.177	275.952	370.604	18.447	59.728	8.901	5.096	1	10.582
					6.91		214	0.562	1068.92	1026.15	1159.74	2.841			53	1.797	287.901	274.553	318.479	17.931	52.44	4.58	5.225	1	6.91
					3.164		215	0.574	1175.13	1064.25	1481.18	2.909			54	0.832	289.899	270.587	336.041	18.189	52.891	2.193	2.322	1	3.164
					10.449		216	0.524	1154.43	1079.24	1448.19	2.638			55	2.713	294.46	270.277	328.114	7.289	33.863	3.354	9.546	1	10.449
					9.288		217	0.649	1184.88	1028.2	2418.64	3.291			56	2.413	292.254	269.052	365.687	7.031	28.51	2.58	8.901	1	9.288
					8.9		218	1.098	1162.36	1086.07	1405.27	5.611			57	2.313	298.146	266.443	353.916	4.644	24.769	7.482	4.709	1	8.9
					6.269		219	0.399	1028.83	948.237	1228.84	1.996			58	1.631	283.847	268.76	325.238	10.707	24.124	4.257	4.644	1	6.269
					8.389		220	0.412	1121.18	1026.54	1490.43	2.072			59	2.18	294.079	272.555	342.422	15.674	25.027	1.613	7.869	1	8.389
					8.965		221	0.399	1079.81	985.392	1364.93	1.994			60	2.313	283.408	268.792	312.202	18.705	13.158	2	8.772	1	8.965
					8.691		222	0.3	1050.61	992.614	1130.48	1.485			61	2.247	299.254	263.785	343.729	17.415	18.383	0.516	8.708	1	8.691
					3.853		223	0.387	1101.74	994.82	1408.35	1.934			62	1.015	282.461	269.725	317.264	11.675	22.511	3.87	0.452	1	3.853
					8.705		224	0.412	1182.62	1067.58	1525.1	2.057			63	2.263	296.157	274.81	444	10.836	23.35	8.643	1.419	1	8.705
					7.137		225	0.424	1214.93	1089.12	3243	2.138			64	1.847	300.204	269.538	444	14.835	24.898	7.095	1.032	1	7.137
					4.291		226	0.637	1118.58	1025.74	1401.38	3.223			65	1.115	288.08	267.625	366.795	21.931	20.769	0.129	4.322	1	4.291
					12.703		227	0.662	1107.52	966.544	1364.2	3.36			66	3.295	291.815	272.896	326.412	5.225	9.095	4.322	11.868	1	12.703
					5.659		228	0.399	1214.1	1136.37	1483.78	2.002			67	1.464	292.74	277.234	319.646	48.828	49.408	1.742	5.418	1	5.659
					8.193		229	0.474	1259.02	1131.2	2891.23	2.377			68	2.13	298.987	276.505	342.191	53.536	6.257	4.838	5.934	1	8.193
					15.42		230	0.374	1168.91	1054.28	1519.82	1.871			69	3.994	299.336	272.964	359.203	47.538	29.477	12.126	9.482	1	15.42
					13.803		231	0.424	1093.29	1040.75	1266.65	2.138			70	3.578	306.99	279.314	413.352	46.764	29.735	10.514	8.966	1	13.803
					6.647		232	0.587	1125.56	1065.14	1252.06	2.962			71	1.731	289.543	271.171	326.205	46.248	31.864	4.322	5.096	1	6.647
					10.837		233	0.612	1242.46	1175.82	1397.57	3.094			72	2.812	297.297	269.033	338.837	47.086	29.026	6.837	8.45	1	10.837
					12.066		234	0.699	1142.3	1080.64	1232.34	3.549			73	3.129	278.93	267.395	337.664	39.281	31.541	3.161	11.417	1	12.066
					8.515		235	0.662	1139.68	1077.06	1392.97	3.387			74	2.213	289.506	267.261	359.9	45.474	35.347	0.323	8.514	1	8.515
					14.318		236	0.349	1308.22	1176.61	1674.54	1.74			75	3.711	297.906	263.556	459	46.183	32.767	8.321	10.191	1	14.318
					16.902		237	0.262	1397.45	1183.85	3243	1.287			76	4.377	304.816	267.656	374.059	46.441	41.087	9.353	12.9	1	16.902
					6.487		238	0.2	1243.39	1150.3	1385.39	0.971			77	1.681	296.962	269.222	459	53.02	34.702	2.967	5.805	1	6.487
					12.129		239	0.3	1237.41	1189.74	1290.06	1.479			78	3.145	283.502	265.084	393.487	58.374	36.895	3.612	11.61	1	12.129
					10.959		240	0.537	1263.07	1160.21	1624.65	2.716			79	2.846	279.052	263.124	459	42.571	44.764	10.127	4.322	1	10.959
					12.455		241	0.574	1211.53	1160.71	1350.64	2.903			80	3.229	292.189	265.984	353.525	32.057	45.474	9.03	8.45	1	12.455
					8.256		242	0.537	1260.01	1161.54	1616.13	2.715			81	2.147	294.694	268.403	339.107	27.413	51.472	4.838	6.644	1	8.256
					9.291		243	0.512	1302.85	1219.63	1383.68	2.589			82	2.413	277.677	265.335	332.557	25.091	45.796	8.063	4.58	1	9.291
					5.713		244	0.612	1247.27	1150.92	1652.27	3.084			83	1.481	276.998	265.014	295.935	25.156	26.446	5.031	2.774	1	5.713
					8.319		245	0.562	1248.37	1191.54	1385.18	2.85			84	2.163	278.734	261.734	326.988	33.928	19.673	3.29	7.676	1	8.319
					7.97		246	0.512	1267.85	1193.79	1485.27	2.58			85	2.064	282.526	265.657	336.451	35.089	31.864	0.258	7.998	1	7.97
					8.967		247	0.599	1221.28	1141.05	1342.9	3.043			86	2.33	282.489	263.574	307.046	29.219	39.217	7.998	4.128	1	8.967
					5.677		248	0.662	1266.93	1159.87	1554.68	3.358			87	1.481	279.813	260.448	345.395	33.089	41.797	4.064	3.999	1	5.677
					7.992		249	0.462	1230.35	1189.57	1328.04	2.324			88	2.08	287.627	267.428	323.699	24.769	42.958	7.74	2	1	7.992
					8.775		250	0.711	1180.82	1122.95	1334.57	3.604			89	2.28	293.673	264.903	357.974	41.281	22.963	4.773	6.837	1	8.775
					5.867		251	0.674	1204.43	1120.37	1607.38	3.41			90	1.531	280.257	264.873	350	43.345	20.898	0.774	5.805	1	5.867
					8.841		252	0.462	1266.94	1150.16	1379.99	2.317			91	2.297	293.404	267.93	331.637	44.184	14.835	7.16	5.096	1	8.841
					10.766		253	0.412	1274.32	1206.54	1520.39	2.071			92	2.796	282.776	269.517	324.971	44.635	14.577	8.901	6.128	1	10.766
					6.087		254	0.312	1330.47	1248.19	1440.76	1.552			93	1.581	281.196	265.788	328.902	50.44	8.579	2.709	5.483	1	6.087
					8.064		255	0.387	1270.49	1182.65	1396.33	1.943			94	2.097	284.582	267.464	330.283	52.182	8.966	7.805	1.419	1	8.064
					7.656		256	0.337	1207.76	1139.96	1420.92	1.684			95	1.98	282.07	270.441	334.576	62.566	7.547	4.644	6.128	1	7.656
					5.659		257	0.362	1265.04	1130.72	2718.18	1.814			96	1.464	281.853	265.8	342.37	64.824	12.126	2.258	5.225	1	5.659
					4.496		258	0.487	1164.15	1089.53	1466.41	2.462			97	1.182	285.082	269.495	318.658	61.792	15.029	4.257	1.613	1	4.496
					9.416		259	0.624	1182.65	1043.4	1409.98	3.147			98	2.446	290.283	272.41	326.792	60.115	16.319	9.159	2.387	1	9.416
					11.742		260	0.674	1232.15	1096.06	2915.34	3.406			99	3.045	287.79	270.113	342.35	66.63	35.089	3.806	11.094	1	11.742
					9.484		261	0.599	1182.22	1065.94	1659.4	3.043			100	2.463	308.554	265.344	373.197	54.181	47.344	5.096	6.321	1	9.484
					8.579		262	0.624	1299.76	1064.71	1773.49	3.161			101	2.23	312.863	273.873	459	56.116	49.021	2.451	7.998	1	8.579
					4.658		263	0.674	1278.81	1180.29	1531.66	3.426			102	1.215	294.705	270.751	340.922	57.342	51.666	0.516	4.644	1	4.658
					8.964		264	0.424	1239.43	1141.69	2922.36	2.124			103	2.33	293.603	268.769	330.484	24.962	51.214	1.097	8.772	1	8.964
					3.676		265	0.337	1300.6	1244.48	1470.05	1.672			104	0.965	291.514	271.14	362.304	26.188	49.666	0.71	3.612	1	3.676
					9.48		266	0.449	1389.83	1267.73	1716.3	2.253			105	2.463	296.893	262.131	365.99	22.511	26.897	2.645	8.708	1	9.48
					6.176		267	0.437	1294.96	1173.76	1567.79	2.197			106	1.598	285.534	268.609	348.352	23.35	28.703	3.354	5.225	1	6.176
					3.665		268	0.487	1319.82	1213.37	1494.25	2.452			107	0.965	286.134	269.924	342.411	23.995	31.864	2.129	3.032	1	3.665
					4.698		269	0.437	1241.64	1177.22	1437.71	2.203			108	1.231	273.005	262.637	293.594	27.349	31.606	1.29	4.58	1	4.698
					4.361		270	0.474	1345.68	1231.06	1610.98	2.385			109	1.132	272.825	259.207	304.862	17.931	19.737	2.838	3.354	1	4.361
					6.002		271	0.424	1279.35	1212.23	1429.46	2.136			110	1.564	276.884	263.267	338.253	29.026	24.769	5.096	3.225	1	6.002
					8.709		272	0.399	1437.55	1220.09	3243	2.008			111	2.263	293.752	270.461	341.389	67.662	34.379	4.322	7.482	1	8.709
					13.673		273	0.337	1202.45	1156.34	1344.26	1.682			112	3.545	296.162	273.798	324.734	73.725	44.893	7.611	7.289	1	13.673
					9.02		274	0.537	1192.87	1081.45	1490.69	2.717			113	2.33	288.095	272.488	308.106	67.985	25.865	5.096	7.482	1	9.02
					9.416		275	0.462	1244.67	1171.46	1893.33	2.324			114	2.446	299.932	272.088	344.344	64.308	22.576	0.71	9.159	1	9.416
					8.726		276	0.624	1249.28	1152.92	1539.2	3.149			115	2.247	314.866	283.131	403.405	65.017	22.576	1.419	8.643	1	8.726
					8.263		277	0.549	1323.07	1266.7	1404.7	2.764			116	2.147	304.251	281.357	331.266	66.437	23.801	1.419	8.192	1	8.263
					7.849		278	0.612	1323.29	1130.21	1656.45	3.095			117	2.03	300.01	279.974	360.094	67.146	23.737	1.484	7.74	1	7.849
					8.253		279	0.524	1303.75	1232.19	1360.52	2.65			118	2.13	300.621	273.455	395.196	67.92	22.318	1.613	8.127	1	8.253
					10.581		280	0.524	1178.56	1112.14	1434.22	2.638			119	2.746	297.17	273.559	459	54.31	28.897	10.256	1.677	1	10.581
					15.418		281	0.537	1204.82	1129.89	1339.98	2.709			120	3.994	300.503	266.569	379.059	51.601	18.447	13.481	6.966	1	15.418
					6.516		282	0.674	1247.35	1159.82	1458.85	3.431			121	1.697	277.629	257.702	330.974	38.507	11.933	0.774	6.45	1	6.516
					4.167		283	0.474	1287.3	1136.9	1581.84	2.38			122	1.082	270.424	261.294	291.879	29.8	7.095	4.128	0.774	1	4.167
					4.56		284	0.424	1165.24	1079.23	3018.5	2.124			123	1.198	289.975	266.603	319.934	34.444	7.353	3.483	3.032	1	4.56
					3.69		285	0.337	1292.31	1210.98	1540.8	1.672			124	0.965	278.664	267.556	321.059	34.637	5.741	3.548	1.032	1	3.69
					8.451		286	0.312	1402.97	1319.18	1554.26	1.548			125	2.197	293.541	272.846	372.63	35.734	7.289	5.354	6.515	1	8.451
					8.647		287	0.349	1419.31	1329.37	1531.2	1.735			126	2.247	293.003	274.569	315.326	36.895	6.966	5.289	6.837	1	8.647
					7.416		288	0.686	1267.67	1163.08	1453.42	3.495			127	1.93	289.355	273.83	332.696	37.991	6.579	4.193	6.063	1	7.416
					16.973		289	0.337	1262.66	1169.2	1379.6	1.678			128	4.393	283.712	262.802	329.449	35.669	0.387	8.708	14.448	1	16.973
					4.599		290	0.599	1264.91	1138.83	1838.42	3.033			129	1.198	275.082	262.288	328.443	29.735	14.255	4.322	1.613	1	4.599
					4.982		291	0.761	1116.2	1052.51	1560.8	3.856			130	1.298	298.828	269.827	345.496	20.511	26.575	0.645	4.967	1	4.982
					8.516		292	0.711	1158.47	1044.28	1623.44	3.598			131	2.213	284.084	265.836	323.244	23.156	55.342	1.226	8.385	1	8.516
					7.097		293	0.749	1143.96	1045.73	2185.3	3.819			132	1.847	299.361	274.584	369.444	48.376	35.218	4.128	5.805	1	7.097
					4.967		294	0.574	1122.19	1063.55	1204.75	2.904			133	1.298	285.56	268.905	308.791	71.21	33.541	3.999	2.967	1	4.967
					3.645		295	0.3	1182.03	1130.91	1268.33	1.491			134	0.949	309.309	287.114	369.903	71.274	35.476	2.903	2.258	1	3.645
					4.229		296	0.287	1183.37	1118.48	1438.16	1.42			135	1.098	288.037	272.317	327.466	71.597	36.766	2.709	3.29	1	4.229
					4.767		297	0.637	1134.26	1035.3	1510.25	3.238			136	1.248	298.659	269.916	360.326	54.439	23.995	4.451	1.871	1	4.767
					4.881		298	0.362	1345.06	1260.4	1537.87	1.813			137	1.281	288.997	269.175	329.855	54.052	23.092	4.773	1.29	1	4.881
					5.905		299	0.337	1276.47	1183.65	1584.83	1.672			138	1.531	302.044	283.125	352.701	57.277	20.769	5.676	1.742	1	5.905
					6.194		300	0.3	1251.99	1194.45	1396.41	1.48			139	1.614	304.56	282.403	355.629	78.047	24.769	0.516	6.192	1	6.194
					6.193		301	0.325	1234.63	1143.36	1576.91	1.617			140	1.614	282.228	270.063	307.053	73.08	53.923	1.226	6.063	1	6.193
					6.038		302	0.312	1431.52	1200.07	3243	1.553			141	1.581	291.179	275.396	326.342	74.628	59.083	5.741	1.935	1	6.038
					3.174		303	0.374	1560.01	1305.67	1853.79	1.869			142	0.832	291.864	280.955	304.921	76.176	61.212	3.161	0.71	1	3.174
					7.226		304	0.312	1380.53	1287.42	1566.62	1.548			143	1.864	302.928	277.011	337.595	74.886	46.054	5.354	4.902	1	7.226
					3.087		305	0.487	1236.42	1127.38	1576.28	2.441			144	0.815	283.401	267.934	314.677	28.123	48.312	1.355	2.838	1	3.087
					4.807		306	0.437	1206.4	985.259	1275.3	2.192			145	1.248	284.859	264.038	380.002	31.864	37.024	1.742	4.515	1	4.807
					3.353		307	0.325	1205.87	1149.37	1360.42	1.617			146	0.882	299.737	275.698	329.895	33.025	37.798	1.032	3.225	1	3.353
					2.525		308	0.474	1278.18	1211.65	1421.69	2.393			147	0.666	280.217	266.115	322.547	42.442	36.766	2.58	0.129	1	2.525
					2.841		309	0.524	1306.44	1189.25	1747.06	2.653			148	0.749	299.858	275.066	334.477	42.313	37.733	2.903	0	1	2.841
					9.289		310	0.349	1163.36	1109.56	1293.84	1.739			149	2.413	290.024	268.247	321.552	61.728	20.64	3.29	8.514	1	9.289
					6.321		311	0.374	1222.33	1119.74	1589.93	1.875			150	1.648	301.108	274.965	334.432	61.921	26.639	3.483	4.902	1	6.321
					11.486		312	0.387	1228.24	1128.41	1800.7	1.928			151	2.979	298.351	270.628	317.75	62.05	24.833	7.418	8.579	1	11.486
					11.549		313	0.462	1282.57	1171.21	1614.32	2.313			152	2.996	283.423	268.797	324.394	35.218	31.477	11.481	0.645	1	11.549
					6.454		314	0.399	1271.61	1170.98	1800.52	1.993			153	1.681	277.419	267.113	300.132	49.15	20.511	1.613	6.128	1	6.454
					8.258		315	0.424	1294.66	1144.46	2733.92	2.125			154	2.147	286.466	266.302	319.707	22.769	29.09	6.966	3.032	1	8.258
					3.488		316	0.462	1298.49	1070.16	3243	2.329			155	0.915	276.873	261.209	302.962	30.251	29.735	3.096	1.613	1	3.488
					4.854		317	0.924	1215.85	1069.81	1552	4.754			156	1.265	274.449	262.971	310.912	27.22	23.35	4.773	0.968	1	4.854
					4.56		318	0.387	1133.87	1049.93	1312.94	1.934			157	1.198	271.681	261.443	298.045	23.866	24.317	3.483	3.032	1	4.56
					6.781		319	0.337	1338.69	1074.15	3243	1.681			158	1.764	277.172	263.073	300.166	21.414	22.576	2.387	6.386	1	6.781
					8.713		320	0.474	1218.59	1093.28	1604.73	2.379			159	2.263	272.475	261.388	311.201	16.77	16.899	6.515	5.87	1	8.713
					9.586		321	0.387	1229.42	1128.85	1583.31	1.94			160	2.48	278.891	262.853	306.874	35.863	27.091	9.611	0.387	1	9.586
					4.87		322	0.462	1257.52	1148.72	1660.12	2.314			161	1.265	277.427	263.159	339	39.991	26.446	4.902	0	1	4.87
					12.322		323	0.325	1146.99	1061.07	1260.74	1.616			162	3.195	308.934	269.153	373.782	38.056	20.124	11.739	3.741	1	12.322
					7.288		324	0.736	1182.26	1047.53	1311.56	3.739			163	1.897	275.55	262.709	305	44.958	41.281	5.999	4.193	1	7.288
					6.602		325	0.549	1265.04	1127.34	1519.67	2.763			164	1.714	276.154	265.173	324.855	40.12	45.409	6.192	2.387	1	6.602
					3.433		326	0.399	1137.45	1077.72	1307.05	1.993			165	0.899	280.5	262.999	312.005	46.57	46.57	2.838	1.935	1	3.433
					4.032		327	0.524	1074.84	1002.61	1203.1	2.639			166	1.048	296.367	268.309	370	42.893	48.505	4.064	0.065	1	4.032
					7.355		328	0.686	1245.01	1155.05	3243	3.493			167	1.914	287.839	272.42	331.849	39.733	49.537	7.224	1.355	1	7.355
					8.702		329	0.487	1294.91	1155.85	1690.72	2.459			168	2.263	280.931	268.54	299.055	49.279	55.213	8.063	2.838	1	8.702
					16.321		330	0.449	1496.68	1346.27	1883.46	2.267			169	4.227	281.802	263.757	333.3	58.374	54.891	13.481	5.741	1	16.321
					6.587		331	0.437	1394.29	1190.85	1646.34	2.202			170	1.714	287.462	265.761	327.59	57.858	54.246	5.418	3.806	1	6.587
					5.614		332	0.462	1215.76	1061.95	2432.27	2.317			171	1.464	284.268	272.184	323.228	56.89	53.794	4.58	3.29	1	5.614
					5.116		333	0.412	1277.03	1216.83	1552.64	2.069			172	1.331	289.282	270.738	331.44	42.184	59.857	4.58	2.322	1	5.116
					11.095		334	0.374	1314.78	1212.14	1711.28	1.876			173	2.879	294.26	266.245	357.768	35.089	61.792	10.578	3.483	1	11.095
					6.44		335	0.3	1256.3	1207.95	1345.04	1.479			174	1.664	284.315	267.355	311.045	46.57	56.116	3.225	5.612	1	6.44
					2.778		336	0.25	1386.72	1315.41	1591.82	1.231			175	0.732	291.575	276.804	328.539	47.473	59.341	1.355	2.451	1	2.778
					5.434		337	0.349	1347.6	1124.94	1795.39	1.734			176	1.415	290.433	270.81	312.332	46.764	59.728	2.645	4.773	1	5.434
					3.812		338	0.337	1418.56	1279.16	1827.73	1.678			177	0.999	276.729	265.776	316.007	43.41	54.052	2.322	3.032	1	3.812
					8.03		339	0.312	1297.6	1180.21	1654.4	1.548			178	2.08	286.102	264.896	355.816	33.928	47.28	2.838	7.547	1	8.03
					14.259		340	0.362	1400.41	1247.52	3243	1.814			179	3.694	290.176	264.835	360.753	38.056	33.154	4.58	13.352	1	14.259
					5.536		341	0.524	1348.79	1237.44	1818.24	2.653			180	1.448	284.314	269.513	300.931	34.444	32.38	4.644	3.032	1	5.536
					14.319		342	0.437	1503.55	1378.05	1753.76	2.196			181	3.711	282.646	261.445	370	25.865	35.411	13.158	5.096	1	14.319
					6.313		343	0.824	1318.41	1259.3	1466.9	4.206			182	1.631	277.525	264.324	304.838	19.479	35.863	6.063	1.871	1	6.313
					4.096		344	0.412	1301.19	1225.81	1611.12	2.072			183	1.065	273.354	257.977	293.704	26.962	43.926	3.612	2	1	4.096
					4.716		345	0.387	1320.15	1262.44	1391.92	1.93			184	1.231	275.63	262.707	291.53	14.835	51.214	4.257	2.064	1	4.716
					15.418		346	0.524	1445.17	1310.31	1812.62	2.65			185	3.994	299.099	267.8	379.036	11.675	46.248	7.482	13.158	1	15.418
					15.226		347	0.574	1394.3	1228.06	1653.79	2.906			186	3.944	290.688	268.08	317.64	12.9	54.568	10.062	11.223	1	15.226
					14.449		348	0.362	1430.45	1365.29	1539.62	1.805			187	3.744	303.772	265.319	407.092	24.382	43.345	9.03	9.546	1	14.449
					11.672		349	0.275	1399.56	1312.57	1640.34	1.352			188	3.029	298.594	266.432	370	21.479	51.408	7.418	8.45	1	11.672
					9.097		350	0.312	1401.85	1315.57	1595.77	1.549			189	2.363	301.099	276.583	366.86	23.608	51.214	7.353	5.418	1	9.097
					12.39		351	0.312	1339.25	1275.15	1480.24	1.545			190	3.212	286.52	265.051	319.157	22.834	51.859	9.417	7.998	1	12.39
					5.693		352	0.549	1278.91	1224.19	1439.5	2.776			191	1.481	289.338	267.387	347.413	33.025	51.924	1.097	5.612	1	5.693
					7.361		353	0.312	1212.81	1165.7	1269.27	1.546			192	1.914	278.15	266.857	333.612	35.605	52.762	4.902	5.547	1	7.361
					8.31		354	0.374	1242.62	1179.67	1391.18	1.873			193	2.147	288.394	268.216	363.333	34.573	50.956	2.58	7.934	1	8.31
					5.949		355	0.325	1209.82	1144	1393.92	1.612			194	1.548	294.627	272.903	337.142	36.959	51.343	5.225	2.903	1	5.949
					4.388		356	0.275	1262.23	1184.92	1441.33	1.36			195	1.148	289.775	265.246	344.442	45.667	50.118	4.386	0.71	1	4.388
					5.42		357	0.412	1292.88	1207.99	1482.77	2.072			196	1.415	281.636	268.287	326.649	33.799	41.603	2.838	4.644	1	5.42
					4.382		358	0.487	1280.11	1124.6	1403.97	2.441			197	1.148	291.962	264.636	328.243	32.831	38.249	3.354	2.903	1	4.382
					5.335		359	0.387	1364.86	1292.51	1525.25	1.944			198	1.381	290.858	270.908	340.015	33.541	32.638	2.903	4.515	1	5.335
							360	0.474	1274.39	1198.43	1419.42	2.379
							361	0.524	1287.63	1212.69	1920.79	2.645
							362	0.462	1370.79	1288.8	1670.92	2.314
							363	0.449	1287.75	1049.91	1471.68	2.255
							364	0.512	1285.38	1235.86	1369.08	2.57
							365	0.374	1248.99	1198.8	1322.59	1.874
							366	0.3	1261.49	1231.39	1340.45	1.488
							367	0.686	1315.87	1253.98	1494.55	3.474
							368	0.362	1516.08	1335.39	2101.48	1.802
							369	0.499	1153.12	1081.49	1462.27	2.512
							370	0.724	1101.79	1042.23	1179.26	3.662
							371	0.674	1061.11	992.835	1205.68	3.421
							372	0.662	1187.45	981.846	3243	3.364
							373	0.474	1150.16	1062.86	1349.36	2.381
							374	0.387	1156.48	1044	3243	1.928
							375	0.312	1130.87	1070.67	1236.03	1.55
							376	0.399	1181.91	1136.95	1358.77	2.003
							377	0.424	1298.84	1187.9	3243	2.127
							378	0.524	1152.16	1033.76	1365.34	2.653
							379	0.512	1127.24	1022.49	2433.76	2.581
							380	0.699	1094.59	1038.77	1220.8	3.582
							381	0.624	1057.04	998.291	1322.37	3.147
							382	0.761	1073.96	991.732	1166.31	3.854
							383	0.587	1101.69	958.362	1430.45	2.97
							384	0.462	1099.62	940.154	3243	2.318
							385	0.399	1069.98	988.582	1375.1	1.996
							386	0.587	984.274	941.971	1094.23	2.975
							387	0.325	958.209	906.247	1092.58	1.613
							388	0.3	1014.21	922.746	2027.27	1.484
							389	0.549	1088.59	985.982	1293.21	2.784
							390	0.499	1146.52	1054.7	1501.51	2.524
							391	0.549	1151.47	1066	1512.93	2.784
							392	0.549	1242.78	1157.28	1491.03	2.762
							393	0.911	1355.01	1090.73	3243	4.637
							394	0.262	1234.11	1085.91	1567.41	1.288
							395	0.349	1203.14	1089.77	1611.86	1.737
							396	0.312	1204.2	1093.88	1436.9	1.549
							397	0.287	1140.59	1118.53	1173.38	1.421
							398	0.312	1163.74	1118.9	1270.01	1.549
							399	0.337	1190.26	1098.75	1509.43	1.684
							400	0.649	1273.73	1140.1	1607.58	3.297
							401	0.424	1234.33	1110.49	2812.16	2.132
							402	0.399	1240.65	1152.34	1543.2	1.993
							403	0.412	1511.29	1208.41	3243	2.069
							404	0.512	1316.54	1211.81	1468.45	2.589
							405	0.399	1279.16	1169.78	1713.12	2.008
							406	0.437	1238.07	1146.43	1402.74	2.184
							407	0.3	1302.55	1195.02	1489	1.479
							408	0.487	1197.4	1047.01	3243	2.456
							409	0.449	1118.67	1043.94	1420.31	2.268
							410	0.462	1232.03	1157.62	1373.78	2.332
							411	0.412	1326.28	1149.41	3243	2.057
							412	0.312	1166.25	981.094	1256.05	1.554
							413	0.325	1114.75	1051.5	1290.59	1.612
							414	0.337	1282.92	1123.23	3243	1.672
							415	0.362	1034.26	986.904	1165.94	1.813
							416	0.399	1016.14	960.087	1267.58	1.993
							417	0.487	942.737	890.131	1150.56	2.45
							418	0.612	1077.7	1017.67	1240.38	3.1
							419	0.474	1114.09	1058.36	1222.96	2.386
							420	0.412	1146.9	1030.7	1375.2	2.065

## Sheet: 125uM PY79 Chain
Bin	Frequency	N	125µM PY79 chain, n=322
1	0	322	0
2	0		0
3	1		0.00310559
4	3		0.00931677
5	6		0.0186335
6	21		0.0652174
7	15		0.0465839
8	22		0.068323
9	19		0.0590062
10	29		0.0900621
11	24		0.0745342
12	15		0.0465839
13	19		0.0590062
14	15		0.0465839
15	17		0.052795
16	20		0.0621118
17	14		0.0434783
18	11		0.0341615
19	12		0.0372671
20	7		0.0217391
21	7		0.0217391
22	13		0.0403727
23	2		0.00621118
24	3		0.00931677
25	6		0.0186335
26	2		0.00621118
27	4		0.0124224
28	2		0.00621118
29	1		0.00310559
30	4		0.0124224
31	0		0
32	1		0.00310559
33	0		0
34	1		0.00310559
35	0		0
36	2		0.00621118
37	1		0.00310559
38	0		0
39	0		0
40	1		0.00310559
More	2		0.00621118

[truncated: 8 more sheets: 125uM PY79 Cell, 125uM PY79, 125uM SigmaD chain, 125uM SigmaD cell, 125uM SigmaD, 125uM myc chain, 125uM myc cell, 125uM Myc]
